# Supplementary material for: Evaluating socioeconomic inequalities in self-rated oral health and its contributing factors in Brazilian older adults
Source: PLoS One. 2025 Jan 3;20(1):e0316145. doi: 10.1371/journal.pone.0316145 (PMC11698338; doi:10.1371/journal.pone.0316145)
Supplement: S1 Data — (CSV) [file pone.0316145.s002.csv]

V0024	UPA_PNS	C006	C008	J01301	K001	K004	K007	K010	K013	K016	K019	M001	U005	U006	U02302	U02303	U02402	U02403	U02501	V00291	VDD004A	VDF003
3310312	330211240	1	46	4								1	2	1	1		1			1014.399	2	0
3321011	330323183	2	61	2	4	4	4	4	4	4	4	1	3	1	2	16	2	2	2	2490.1948	2	0
1510012	150008373	2	24	1																	5	0
1110011	110000016	1	1	5																		0
1410012	140008008	1	50	2																	5	0
3322011	330226917	2	54	4								1	2	1	2	5	2	2	1	1310.0679	3	0
3510312	350105689	1	45	4								1	4	1	1		2	2	2	2249.3187	2	0
3531020	350535218	2	18	2																	5	0
4152012	410072390	2	37	2								1	1	1	2	4	2	5	2	5229.1663	7	0
1110011	110005705	2	38	2								1	1	1	1		1			168.11809	3	0
1250020	120005338	2	9	1																	2	0
4354013	430195202	1	20	1																	5	0
1210010	120001504	2	42	2																	7	0
5010011	500005761	1	75	1	3	3	3	3	3	3	3										5	0
5110011	510026092	1	51	4								1	2	1	2	14	2	4	1	221.26762	4	0
2553021	250016795	1	7	5																	1	0
2753012	270005918	2	59	1								1	4	1	1		1			976.20674	2	0
1450020	140008633	1	24	1																	1	0
1650010	160000193	2	34	3								1	2	1	1		1			385.58041	5	0
1110012	110020158	1	20	1																	4	0
2956022	290088173	2	19	1																	5	0
2310211	230082545	2	58	1																	2	0
2710113	270004256	2	76	2	4	4	4	4	4	4	4	1	2	1	3		2	10	1	438.44321	5	0
2154022	210038032	1	63	1	4	4	4	4	4	4	4										1	0
1710010	170025077	1	17	3																	4	0
2910212	290203752	2	31	1								1	2	1	2	1	1		2	3176.2266	7	0
2651021	260132588	2	62	4	4	2	4	2	3	3	4	1	2	2	3		2	10	2	1296.5318	2	0
5153011	510056049	2	48	1								1	1	1	1		1			705.43136	5	0
5110012	510054821	1	58	4																	2	0
3322012	330143293	1	17	3								1	3	1	1		1			2574.6066	4	0
1710010	170007179	2	2	1																		0
1551011	150032870	2	26	1																	4	0
3321013	330241486	2	28	3								1	2	1	2	1	1		2	810.72122	5	0
2652011	260130615	2	44	1																	5	0
1250020	120007264	1	51	4																	5	0
3510113	350459491	2	53	1								1	1	1	2	2	2	2	2	3300.6405	7	0
1751011	170010734	2	44	1								1	3	3	1		1			985.50392	5	0
1210010	120007228	1	17	1																	4	0
2410012	240039210	2	13	3																	2	0
2153021	210082911	1	47	5								1	2	1	1		1			389.04172	1	0
2110011	210083800	1	32	1																	4	0
2452020	240029924	2	48	4								1	2	1	2	5	2	2	1	399.47873	2	0
1410011	140006991	1	17	4																	3	0
2710111	270021515	2	50	2																	1	0
2753022	270031883	2	30	4																	5	0
2553012	250077525	1	45	1																	7	0
3510111	350418550	2	57	1								1	1	1	1		1			3115.5943	6	0
3210011	320058341	2	43	1								1	2	1	1		2	3	2	201.83047	2	0
1450020	140003920	1	2	5																		0
2320011	230039956	2	52	1																	5	0
2610011	260034151	1	1	1																		0
2153021	210082911	2	34	1																	3	0
3510111	350286180	2	17	1								1	1	1	1		1			4909.0214	5	0
5210011	520013483	1	25	5								1	2	1	1		1			1732.8006	5	0
4210011	420070753	1	47	2								1	2	1	1		1			193.22252	7	0
1410012	140007288	1	40	2																	5	0
3151022	310304040	2	45	5																	2	0
3510111	350166971	2	62	1	4	4	4	4	4	4	4	1	2	1	2	3	2	3	1	2987.1454	2	0
2151011	210020867	2	13	1																	2	0
1752011	170019731	1	23	3								1	3	1	2	2	2	4	1	812.80881	4	0
5310113	530020369	2	48	2																	7	0
1250010	120010575	1	20	1								1	1	1	2	1	1		2	160.03031	6	0
1310112	130003936	2	39	1																	7	0
2752020	270021787	1	55	2																	1	0
2410011	240019660	2	72	1	4	4	4	4	3	3	3	1	2	1	2	4	1		1	196.54124	7	0
4154021	410130316	1	38	1																	2	0
1410012	140004093	1	21	3								1	2	1	1		1			413.70113	5	0
1410011	140002972	1	2	5																		0
1752011	170019731	2	14	3																	2	0
3253012	320011644	1	17	1								1	4	1	1		1			1792.0731	4	0
1352021	130006380	1	12	3																	2	0
1210010	120003883	1	50	4																	2	0
5310211	530006620	1	57	4																	2	0
5052012	500029459	2	61	4	4	4	4	4	4	4	4	1	2	1	3		3		1	374.00082	2	0
2320013	230075918	1	18	4																	1	0
1650010	160006641	1	7	2																	2	0
1352021	130006380	2	5	5																	1	0
3510311	350223636	2	48	1																	5	0
2710111	270008865	1	48	5								1	2	1	2	3	2	2	2	298.28751	2	0
1310213	130012790	1	60	4	4	4	4	4	4	4	4										2	0
4321012	430138596	2	41	2								1	3	1	1		1			821.85513	5	0
1352021	130006380	2	37	1																	2	0
2610013	260052630	2	82	4	4	4	4	4	4	4	4	1	2	1	3		2	5	1	186.04252	3	0
3251011	320044790	2	50	1																	3	0
2151011	210114692	2	34	1								1	3	1	2	2	1		2	2374.4438	5	0
1210010	120006196	1	19	3																	5	0
2352012	230124874	2	64	4	4	4	2	4	3	3	3	1	4	5	2	8	2	8	2	822.32339	3	0
2710111	270015212	1	29	1																	7	0
2310211	230015590	1	4	4																		0
4254011	420035062	2	70	1	4	4	4	4	4	4	4										4	0
5310111	530013545	1	43	2																	5	0
4321013	430184470	1	74	2	4	4	4	4	4	4	4	1	2	1	3		2	1	1	965.78874	2	0
2320020	230112664	1	42	4																	2	0
2753022	270027490	1	24	4								1	2	1	2	1	2	2	2	396.84292	4	0
5210012	520064171	1	7	2																	2	0
1110012	110022472	1	8	1																	2	0
1410011	140001320	2	21	3																	4	0
2753022	270001386	2	18	5								1	2	1	1		1			329.01447	3	0
3310211	330149942	2	17	2								2									3	0
3322013	330169218	2	23	3								1	2	1	1		1			4249.3589	5	0
1710010	170024332	2	42	2																	5	0
3321011	330122832	2	55	1								1	3	1	2	2	1		2	1642.8008	5	0
5310211	530004021	2	17	3								1	2	1	1		1			852.38763	4	0
2710111	270020854	2	65	2	4	4	4	4	4	4	4										7	0
4152020	410067909	2	33	1								1	2	1	3		3		1	3624.1663	1	0
5210011	520006572	2	37	2								9									1	0
2154022	210113620	2	24	4																	4	0
1410011	140001555	1	12	3																	2	0
2710111	270027954	1	33	4								1	3	1	1		1			332.63774	5	0
2710112	270024148	2	53	4								9									2	0
3352013	330086167	2	12	1																	2	0
2751010	270002501	1	50	5								1	4	1	2	6	2	3	2	523.4189	2	0
2720010	270008037	1	74	1	4	4	4	4	4	4	4	9									1	0
5310211	530024825	2	5	5																	1	0
2152022	210059394	2	61	1	4	4	4	4	4	4	4										2	0
1410011	140003259	1	45	3								1	3	1	2	4	2	3	1	76.685645	2	0
2753021	270035160	1	22	5																	4	0
2752020	270005797	2	18	3																	5	0
1610120	160009094	1	45	4								1	4	2	1		1			113.59843	5	0
3310313	330142961	2	48	3								1	2	1	1		1			5866.9642	5	0
3110212	310096750	2	47	4																	1	0
5310213	530031739	1	35	4																	6	0
2451020	240003787	1	14	4																	2	0
2320011	230041004	2	15	5																	3	0
1710010	170024180	1	71	4	4	4	4	4	4	4	4										1	0
3252020	320076094	1	15	5																	2	0
1110012	110008999	1	53	1																	5	0
3531020	350535218	2	50	1								1	1	1	2	1	1		1	1557.6491	2	0
1610111	160006805	2	24	4																	5	0
2253010	220032305	2	23	1								1	2	1	1		1			3283.9908	5	0
1552012	150036231	1	2	5																		0
4210011	420086903	1	72	4	4	4	4	4	4	4	4	1	3	1	1		1			355.75913	7	0
3220012	320031667	1	24	1								1	2	1	1		2	2	2	1690.3796	5	0
2110011	210047282	2	89	4	1	1	1	1	1	1	1	1	3	2	3		2	14	1	649.4973	1	0
3154011	310288685	2	54	4								1	3	1	3		2	9	2	2321.5731	2	0
3220012	320068463	2	53	4																	5	0
3310212	330333277	1	63	1	4	4	4	4	4	4	4	1	1	1	2	14	2	12	2	2058.0935	2	0
2410012	240009092	1	24	1																	5	0
2753021	270035160	2	21	5								1	2	1	1		1			948.42182	5	0
2151011	210079533	2	52	2																	2	0
2720010	270018697	1	66	3	4	4	4	4	4	4	4	1	3	2	3		2	10	2	478.51833	2	0
5252021	520010661	2	60	3	3	4	4	4	4	4	4	1	2	1	3		2	1	1	541.12898	2	0
3251012	320043250	1	59	3								1	2	1	3		2	9	1	314.41433	2	0
4252020	420018654	2	17	1																	3	0
2951021	290131161	1	28	1								1	3	2	2	4	2	2	2	1104.4589	2	0
2453012	240039447	2	56	3								1	3	1	2	16	2	3	1	124.54734	2	0
2920013	290025030	2	19	1								1	3	2	1		1			752.13629	3	0
3220012	320035420	2	57	1								1	4	3	2	3	2	3	1	301.05129	7	0
1710010	170016914	1	34	2								1	2	1	2	2	2	2	2	155.23441	2	0
2320012	230098763	2	60	4	4	4	3	3	4	2	2	1	5	1	3		3		1	223.97474	4	0
2152011	210029830	2	32	4																	5	0
5010012	500035015	2	3	5																		0
2552021	250033074	1	40	1																	5	0
3555011	350109066	1	62	1	4	4	4	4	4	4	4										5	0
2710111	270015212	2	46	4								1	3	1	2	1	2	1	2	196.26939	5	0
3323013	330063151	2	16	2																	4	0
3551011	350632369	2	46	1								1	3	4	2	4	2	4	2	5221.9091	5	0
3251011	320077066	2	31	1								1	3	1	1		2	2	2	879.31491	5	0
4110212	410180936	2	27	1								1	1	1	1		1			1078.8921	2	0
2710112	270002992	1	9	5																	2	0
3110111	310169371	1	67	2	4	4	3	4	4	4	4	1	5	4	3		2	2	2	567.57334	3	0
1352021	130006380	1	9	3																	2	0
5110012	510054821	2	50	4																	2	0
3310313	330142961	1	64	4	4	4	4	4	4	4	4										5	0
2420010	240024779	1	60	4	4	4	4	4	4	4	4	1	3	2	2	16	2	12	1	245.52003	2	0
2753022	270001386	1	54	2								1	2	1	1		1			469.75394	1	0
2220020	220039650	1	52	3								1	3	1	2	6	2	4	1	99.045018	2	0
2552021	250000313	2	21	1																	2	0
1552011	150079047	2	53	4								1	5	5	3		3		1	405.26475	2	0
2410011	240021364	2	56	1								1	2	1	2	2	2	5	2	727.59235	5	0
1210010	120000513	1	18	1																	4	0
2910212	290203752	1	35	1																	6	0
1710010	170025309	1	40	1																	5	0
4155022	410106880	2	47	1								1	3	1	2	2	2	2	2	786.7504	2	0
3510213	350133542	1	12	1																	2	0
5110011	510055141	2	25	1																	6	0
3510312	350105689	1	60	3	4	4	4	4	4	4	4	1	2	1	2	5	2	2	1	1973.4741	2	0
3323011	330142377	2	34	1								1	1	1	1		2	1	2	1459.8213	5	0
2920013	290226974	2	4	1																		0
4110213	410132980	2	43	1																	5	0
2152022	210038860	2	26	1																	3	0
2753012	270000180	2	59	2																	5	0
2752020	270013161	2	55	5								1	2	1	3		3		1	231.77148	1	0
4210011	420052636	2	20	4																	5	0
2753022	270001386	1	60	4	4	4	4	4	4	4	4										1	0
4354013	430195202	1	16	1																	4	0
2351021	230039028	2	53	4																	2	0
1520011	150005567	1	14	1																	2	0
1552011	150084416	2	16	4																	2	0
3510111	350166971	1	0	5																		0
3140020	310065549	2	54	1								1	2	1	3		2	6	1	569.40998	1	0
1552011	150107543	1	40	1								1	1	1	3		3		2	1509.4198	1	0
2620011	260135135	1	13	4																	2	0
2753021	270002938	1	18	2																	2	0
2510012	250059775	2	21	1								1	2	1	1		1			649.54806	4	0
5153011	510024273	2	57	4								1	3	3	2	5	2	6	2	1365.1037	2	0
3323013	330090591	1	6	2																	2	0
5220012	520007680	2	44	1								1	2	1	1		2	6	1	2942.5539	5	0
1210010	120012654	2	48	1								1	2	1	2	3	1		1	310.14982	3	0
5310212	530033471	1	6	2																	1	0
1410012	140005740	1	17	2																	3	0
1110012	110001098	1	40	4																	2	0
2610011	260091513	2	3	1																		0
4253021	420001433	1	31	3								1	3	1	2	2	2	2	2	1716.4259	2	0
3321012	330156323	2	37	4																	1	0
2710111	270035818	2	27	5																	7	0
4210012	420010090	2	47	1																	7	0
3220011	320042760	2	66	1	4	4	4	4	4	4	4	1	3	1	2	2	2	2	1	400.78459	7	0
5110011	510005061	1	23	4								1	2	1	1		1			314.70985	4	0
3153013	310300814	2	57	4								1	2	1	2	16	2	16	1	486.69346	2	0
4321020	430024190	2	33	3								1	2	1	1		2	2	2	787.17869	5	0
4154021	410130316	1	15	1																	2	0
1552021	150008319	1	47	1																	2	0
5120010	510012814	1	60	4	4	4	4	4	4	4	4										3	0
1553011	150107365	2	20	2																	2	0
1551011	150032870	1	42	4								1	2	1	1		1			1613.7127	2	0
2753012	270000180	1	56	2								1	2	1	2	5	2	3	1	883.80492	5	0
3510212	350385428	1	19	1																	4	0
2210012	220014560	2	37	1																	5	0
3220011	320010756	2	35	2								1	3	1	1		2	1	2	454.45386	5	0
1751020	170005997	1	62	2	4	4	4	4	4	4	4	1	3	2	2	2	3		1	366.13745	1	0
3310311	330189163	2	54	1								1	2	1	2	2	1		2	827.87473	5	0
2652013	260069851	2	36	1								1	2	1	1		2	2	2	1713.7077	5	0
3310312	330262836	2	60	4	4	4	4	4	4	4	4										4	0
3251011	320044790	2	19	1																	5	0
4252011	420036561	1	55	4																	3	0
4352012	430065714	2	21	1								1	1	1	2	2	2	2	2	2072.5904	6	0
1520011	150064053	2	18	1																	4	0
2910212	290156480	1	14	2																	2	0
2753021	270031125	1	38	1								1	2	1	3		2	4	1	664.55967	2	0
1510011	150010546	1	63	4	4	4	4	4	4	4	4	1	3	1	3		3		1	392.17154	2	0
2753011	270014649	2	18	2								1	1	1	2	2	2	2	2	1466.9381	2	0
5110011	510072482	2	59	3								1	3	2	3		3		1	150.70424	2	0
2210011	220030701	1	48	3								1	4	1	2	2	1		2	250.44896	4	0
1553012	150018711	2	74	4	4	4	4	4	4	4	4										2	0
2653012	260079184	2	63	4	4	4	4	2	4	3	2	1	1	1	3		3		1	1969.2612	2	0
3110211	310329610	1	39	4								1	2	1	2	1	2	1	2	1441.769	2	0
1210010	120012654	1	0	1																		0
4110111	410104364	1	60	1	4	4	4	4	4	4	4	1	1	1	1		1			1206.6965	7	0
2553012	250029225	1	57	4								1	2	1	3		2	4	1	867.29306	1	0
2310111	230030300	2	94	2	4	4	4	4	4	4	4	9									1	0
4310211	430174756	1	38	1								9									5	0
2753022	270031883	1	9	4																	2	0
3510311	350223636	1	47	1								1	2	1	1		2	2	2	3228.3626	7	0
1110012	110020158	1	24	1								1	4	1	2	5	2	4	1	479.20997	5	0
1551022	150008511	2	54	3																	2	0
2551020	250052840	1	48	4								1	2	1	2	7	2	4	1	571.15024	2	0
1410012	140004603	1	34	1																	7	0
5310111	530024017	2	58	2																	5	0
2210013	220027146	1	60	3	4	4	4	4	3	4	4	1	4	3	2	9	2	7	1	352.68113	2	0
3351011	330026936	1	64	1	4	4	4	4	4	4	4	1	3	1	1		1			3295.9914	5	0
2710112	270012410	1	1	5																		0
3220012	320041538	2	23	4								1	2	1	1		1			1077.9833	5	0
3551022	350482862	1	62	5	3	3	3	3	3	3	3	1	2	2	3		3		2	543.84203	2	0
2752020	270013161	2	53	1								1	2	1	2	4	2	1	2	463.54297	2	0
4151010	410169850	2	15	1																	3	0
2753022	270041097	2	41	1																	2	0
3531011	350263129	1	58	4																	2	0
5210011	520006572	1	29	2																	1	0
1610111	160004025	2	41	1																	7	0
5253011	520099627	2	42	1								9									1	0
1250020	120010144	1	18	1																	2	0
3322011	330115247	1	0	1																		0
1520012	150032736	1	15	2																	2	0
1553012	150018711	1	77	4	4	4	4	4	4	4	4										2	0
3310212	330245751	2	18	1								9									5	0
3322012	330266434	1	4	5																		0
1210010	120012654	1	42	4																	1	0
4254011	420001696	2	35	1																	5	0
2210011	220004073	1	49	4								3									3	0
2553011	250047499	2	31	4																	2	0
3322012	330284331	1	42	2								1	1	1	1		1			199.69304	5	0
1210010	120006131	2	32	2																	5	0
1551011	150003680	1	6	1																	1	0
3310211	330004860	2	56	4								1	3	1	2	2	2	8	2	1924.3018	6	0
2153011	210023190	1	9	2																	2	0
2520020	250007284	2	33	3																	4	0
2820020	280014040	1	50	5								1	2	1	1		1			141.29195	2	0
2710111	270002715	2	47	4																	1	0
5120010	510012814	1	30	4																	7	0
4210012	420010090	1	51	1																	7	0
2354021	230085305	2	10	1																	2	0
2151011	210079533	1	53	4								1	3	1	2	9	2	14	2	769.32465	2	0
1310212	130000644	1	21	1																	5	0
4155011	410140001	1	27	3								1	2	1	1		1			7888.6155	3	0
1410012	140005740	2	12	2																	2	0
3251011	320038213	2	53	3																	5	0
3531012	350024981	1	0	5																		0
1710010	170007179	1	53	1																	4	0
3321012	330174630	2	57	3								1	2	1	3		2	10	1	1167.3706	4	0
3210011	320063943	2	61	1	4	4	4	4	4	4	4	1	1	1	2	11	2	10	1	117.40129	2	0
2920011	290115915	1	62	4	4	4	4	4	4	4	4	1	2	1	2	15	2	10	1	499.92167	2	0
3322012	330057019	1	40	4								1	3	1	2	5	2	8	2	1277.331	2	0
4352011	430187153	2	5	1																	1	0
2720010	270007664	1	37	1																	5	0
1210010	120001504	2	68	1	4	4	4	4	4	4	4	1	2	1	3		3		1	189.99836	2	0
1450020	140000739	2	48	2								1	3	1	2	3	2	2	2	98.611121	3	0
2310212	230111304	2	40	1																	7	0
3321012	330003409	2	9	5																	2	0
2710111	270004942	2	57	1								1	2	1	2	4	2	1	2	205.15059	7	0
1552021	150008319	2	7	1																	2	0
2956011	290082904	1	26	5								1	3	1	1		1			2834.0458	2	0
2651021	260002572	1	11	1																	2	0
5010013	500028590	1	48	2								1	3	1	3		2	5	1	435.71862	2	0
1352010	130049117	1	34	2								1	2	1	2	2	2	3	2	380.51485	5	0
5053011	500025276	1	66	2	4	4	4	4	4	4	4	1	4	3	3		2	4	2	380.88703	2	0
3251020	320019033	1	85	2	4	4	4	4	4	4	4	1	2	1	3		3		1	543.97707	2	0
1610111	160004025	2	17	1								9									5	0
2153011	210111887	1	17	1																	4	0
3321013	330241486	2	1	5																		0
2753012	270000180	2	51	2																	2	0
2253022	220033020	1	9	1																	2	0
4210012	420061680	1	18	1																	4	0
1410011	140000060	1	29	4								1	3	1	1		1			88.811171	2	0
1250020	120005338	2	16	3																	4	0
1450020	140005573	2	61	4	4	4	4	4	4	4	4	1	2	1	3		3		1	32.676258	2	0
1610111	160006805	1	18	5								1	3	1	1		1			756.35929	6	0
1450010	140000546	1	13	3																	2	0
2153012	210059747	2	71	1	4	4	4	4	4	4	4	1	4	1	2	16	2	16	1	1384.9873	7	0
1310212	130014465	1	4	5																		0
5210012	520064171	1	38	1																	5	0
2720010	270007664	1	8	1																	2	0
3510212	350533303	1	52	1								1	3	1	2	4	2	4	1	4732.2356	2	0
3510111	350418550	2	30	1																	6	0
1710010	170024275	1	57	1								1	2	1	2	2	2	2	1	129.44662	5	0
3510113	350459491	1	73	1	4	4	4	4	4	4	4										5	0
5310212	530008653	2	49	5								1	1	1	2	1	2	1	2	292.74804	5	0
3321012	330296554	2	28	2								1	2	1	1		1			2835.1539	5	0
2610011	260010479	1	59	1								1	2	1	2	6	2	4	2	379.82122	5	0
1310213	130008580	2	36	1																	5	0
1520011	150064053	2	37	1																	4	0
2110011	210019992	2	18	5								1	2	1	1		1			981.15409	5	0
5053020	500019945	1	61	4	4	4	4	4	4	3	3										2	0
1210010	120004277	2	28	2																	6	0
2320011	230041004	2	20	4								9									5	0
4210020	420024376	1	32	2								1	2	1	1		2	1	1	322.57805	5	0
1552011	150106434	1	17	4								1	3	1	1		1			2445.257	4	0
4321013	430184470	2	70	2	4	4	4	4	4	4	4										2	0
4120012	410064279	2	61	4	4	4	4	4	4	4	4	1	3	1	3		3		1	1336.5667	2	0
5310212	530008653	2	13	4																	2	0
1352021	130048910	1	40	2								1	3	1	2	4	1		2	72.665132	2	0
2620012	260085239	2	59	4																	2	0
2520020	250028045	1	42	1								1	2	1	2	2	2	1	2	448.75402	2	0
2910111	290160230	2	59	4								1	1	1	3		3		1	3251.5405	5	0
3554023	350540080	2	60	1	4	4	4	4	4	4	4	1	2	1	1		2	2	2	2877.9426	5	0
1520012	150058333	1	16	4																	4	0
1210010	120006422	2	60	2	4	4	4	4	4	4	3										2	0
1751011	170010734	1	62	4	4	4	4	4	4	2	4										2	0
3554023	350540080	2	30	1																	7	0
2353012	230079262	1	46	4																	2	0
1710010	170015829	2	9	2																	2	0
3310211	330103362	1	55	4																	3	0
2910211	290011893	1	69	4	4	4	4	4	4	4	4	1	4	3	3		2	3	2	1791.579	2	0
3522012	350477812	2	69	4	4	4	4	4	4	4	4										1	0
1210010	120003619	1	61	4	4	4	4	4	4	4	4										5	0
3220011	320014855	1	30	4								1	4	1	2	1	2	2	2	856.17765	5	0
2920013	290025030	1	15	1																	2	0
2955013	290105260	1	56	3								1	3	1	2	4	2	3	2	1789.4772	2	0
4151010	410049159	2	68	1	4	4	4	4	4	4	4	1	4	2	2	4	2	2	2	1358.0174	2	0
3156022	310095014	2	35	2																	5	0
2310211	230015590	1	10	3																	2	0
3310211	330158900	1	34	4																	5	0
1551011	150003680	2	24	1																	5	0
3310112	330109726	1	42	4								1	4	1	1		2	2	2	1307.976	2	0
1210010	120002727	1	27	3								1	3	1	2	1	1		2	152.32475	7	0
2553021	250016795	1	38	1								1	3	1	1		2	1	2	488.31161	2	0
1210020	120000935	1	53	4																	4	0
2310111	230051001	1	18	1																	5	0
2752020	270030741	1	43	1								1	2	1	1		2	1	2	649.82141	2	0
2152022	210057860	1	52	4								1	5	1	3		3		2	575.35597	2	0
1752012	170019550	1	65	4	4	4	4	4	4	4	4	1	2	1	3		2	9	1	285.29429	1	0
4210012	420012567	2	14	1																	2	0
2351021	230039028	1	64	5	4	4	4	4	4	4	4	1	2	1	1		2	1	2	1199.1278	1	0
2752010	270028428	1	5	1																	1	0
5310111	530024062	2	68	1	4	4	4	4	4	4	4	1	2	1	2	1	1		2	335.72034	7	0
2910111	290011603	1	37	4																	5	0
1152021	110019572	1	46	1																	2	0
1152021	110006639	1	28	2								1	2	1	1		2	1	2	413.94843	2	0
1110012	110001098	2	58	4								1	2	1	2	16	2	3	1	316.60795	2	0
3521011	350047483	2	48	1								2									3	0
1552012	150036231	2	2	5																		0
3110212	310096750	1	21	1																	7	0
4154022	410127065	2	29	1								1	2	1	2	3	2	2	2	471.93282	2	0
3321012	330156323	1	11	5																	2	0
2152011	210102040	2	16	3								1	3	1	1		1			961.16149	4	0
2710113	270008336	1	13	1																	2	0
3352013	330315560	1	18	1																	3	0
2152022	210038860	1	53	4								1	3	1	2	13	2	13	1	259.28811	3	0
3153021	310265714	2	43	3																	2	0
3323013	330063151	2	44	2								1	5	2	2	3	2	4	1	1299.3312	2	0
2410011	240002814	2	43	4								1	5	1	2	4	2	2	1	304.2196	5	0
1410012	140005740	2	30	3								1	3	1	1		1			125.35968	7	0
5310212	530020176	2	21	1								1	2	1	1		1			1139.8576	2	0
2651023	260092294	1	53	4								1	2	1	3		3		1	158.02538	1	0
2154021	210066581	1	40	2								1	2	1	1		2	4	2	243.54784	2	0
2151011	210031453	1	39	4								1	3	1	2	2	2	1	2	576.34853	2	0
1210010	120004277	2	54	1																	1	0
1553022	150079785	1	46	1								1	2	1	2	14	2	14	1	186.6984	2	0
2720020	270037488	1	27	1								1	3	1	2	3	2	2	2	612.00039	4	0
2110013	210092574	2	20	1								1	1	1	1		1			444.5171	6	0
2253010	220032305	2	17	1																	3	0
1510012	150073713	2	21	1																	5	0
3510312	350563693	2	57	2								1	3	1	2	6	2	4	1	3656.2656	2	0
2753022	270041097	2	52	2																	1	0
4210011	420071353	2	41	1								1	2	1	1		1			193.9794	7	0
3110211	310117565	1	59	4								1	3	2	3		3		1	415.41115	2	0
2651013	260101170	2	24	3								1	1	1	1		1			1348.6042	1	0
2910113	290133358	2	24	1																	6	0
1410012	140008008	2	44	2								1	2	1	2	4	2	2	1	345.33807	4	0
4251011	420078897	2	19	4																	4	0
2753022	270031883	1	46	1								1	2	1	1		1			882.33536	2	0
1551021	150080620	2	44	3								1	3	3	1		2	4	2	1949.5393	2	0
2955013	290105260	2	51	3																	2	0
2710111	270003022	2	48	1																	5	0
3510311	350223636	2	7	1																	1	0
1520011	150064053	1	45	4																	3	0
1110011	110005705	1	2	5																		0
3323011	330002062	2	16	1																	3	0
2110012	210069391	1	58	4								1	2	1	2	7	2	3	1	464.76594	7	0
3352012	330218266	2	86	4	4	4	4	4	4	4	4	1	2	1	3		3		1	2441.7569	5	0
3120011	310018910	1	37	1								1	2	1	2	1	2	1	2	4012.458	3	0
5220011	520027684	2	64	1	4	4	4	4	4	4	4	1	2	1	2	16	2	16	1	573.24708	2	0
2310211	230003710	2	11	2																	2	0
1551021	150066706	1	59	4								1	2	1	3		3		1	695.92046	2	0
1310112	130074310	2	60	1	4	4	4	4	4	4	4	1	2	1	3		3		1	342.8895	4	0
1510011	150021912	2	59	4								1	1	1	1		1			421.44248	2	0
3140010	310300080	2	51	1																	1	0
2910212	290156480	2	21	1																	6	0
2151022	210078888	1	14	2																	2	0
1151011	110022055	2	30	1								1	2	1	1		1			279.28296	5	0
3323012	330295268	2	61	4	4	4	4	4	4	4	4	1	2	1	3		3		1	1330.6057	2	0
2154023	210030718	2	0	5																		0
2153012	210059747	2	17	1																	4	0
1410012	140001780	1	2	5																		0
3140010	310300080	1	25	1																	2	0
2910112	290088505	1	30	4								1	2	1	1		1			1658.2793	5	0
3310211	330272132	2	50	4								1	3	1	3		2	11	1	1317.5792	2	0
1310212	130014465	1	25	5																	1	0
2753022	270015046	2	39	5								1	2	1	1		1			1146.115	1	0
2354011	230003670	1	24	4								1	2	1	1		1			943.69579	6	0
2610012	260113852	2	60	1	4	4	4	4	4	4	4										7	0
3310112	330020417	2	18	4																	4	0
1520011	150064053	1	21	2																	5	0
2651013	260101170	2	51	4								1	2	1	3		3		1	996.52465	1	0
1710010	170025309	1	17	1								1	1	1	1		1			242.00699	5	0
1510012	150028139	1	23	1																	5	0
2110011	210092157	2	33	1								1	3	1	2	1	1		2	490.4419	6	0
3140020	310065549	1	20	2																	3	0
2310111	230028822	1	10	1																	2	0
5110011	510046923	1	16	1																	4	0
4254011	420035062	1	71	1	4	4	4	4	4	4	4	1	4	1	2	8	2	4	1	762.76547	4	0
5310211	530034097	2	64	4	4	4	4	4	4	4	4	1	5	4	3		3		2	405.45734	5	0
3151022	310304040	1	54	4								1	3	1	3		3		2	2782.8072	1	0
3323013	330090591	1	6	2																	2	0
2320011	230128370	2	1	1																		0
3152011	310142186	2	39	4								1	4	1	2	2	2	2	2	12270.255	3	0
4110211	410119200	2	43	3								1	3	1	2	2	1		1	660.53711	5	0
3310211	330039560	2	17	2								2									4	0
1610112	160007292	2	73	2	4	4	4	4	4	4	4										4	0
3151022	310187092	1	5	1																	1	0
2956011	290022325	1	19	2																	4	0
3110212	310245479	2	20	1																	5	0
1210010	120014849	1	23	1								1	2	1	1		1			99.55612	6	0
3510220	350706575	1	49	1																	2	0
2753022	270015046	2	7	2																	2	0
3354012	330299469	2	68	1	4	4	1	4	1	1	1										5	0
5310213	530031739	2	25	4								1	3	1	1		1			554.41806	5	0
2651013	260101170	1	21	3																	2	0
1650010	160002658	1	47	5								1	3	1	2	1	2	1	2	88.816502	5	0
1152013	110017035	2	33	3																	3	0
3321012	330003409	2	0	5																		0
3553011	350306995	1	1	5																		0
2720010	270021038	1	23	4								3									3	0
4354011	430046961	1	56	3								1	3	1	2	10	2	7	1	3379.5563	2	0
3220012	320067274	1	55	5								1	5	4	2	2	2	5	2	1128.8008	7	0
4154013	410023019	2	57	1								2									1	0
3140010	310242507	1	61	4	4	4	4	4	4	4	4	1	3	1	2	3	2	4	2	264.89987	2	0
5210013	520037912	2	49	4								1	3	1	1		2	2	2	363.92245	2	0
3310211	330039560	1	46	2																	5	0
4110212	410180936	1	4	1																		0
4310112	430150839	2	75	2	4	4	4	4	4	4	4	1	1	1	2	2	2	5	1	457.98255	7	0
2152011	210024460	2	15	1								1	2	1	1		1			1448.2441	2	0
4354011	430183710	1	59	3								1	3	1	2	4	2	4	2	2927.4474	2	0
3321011	330074900	1	21	2																	1	0
1250020	120003540	1	24	2																	4	0
2651012	260064022	1	61	4	4	4	4	4	4	4	4	1	2	1	2	2	2	5	2	752.05628	1	0
2752010	270028428	1	32	1								1	2	1	2	8	2	4	1	1414.0123	2	0
1752020	170026158	2	68	4	4	4	4	4	3	3	3	1	2	1	3		3		1	495.43552	2	0
1210010	120002727	2	52	2																	5	0
1510013	150011672	2	43	1																	7	0
2352011	230013709	1	15	1								1	2	1	1		1			4853.6259	2	0
3510111	350370440	2	37	2								1	1	1	1		1			3488.1275	7	0
2820010	280002639	1	8	1																	2	0
3110211	310279590	2	23	4								1	2	1	2	1	1		2	1663.8179	5	0
1351020	130030426	2	20	5								1	2	1	1		1			787.36747	2	0
3252012	320016972	1	13	5																	2	0
3351011	330026936	2	60	1	4	4	4	4	4	4	4										2	0
2955022	290186328	1	51	2								1	4	1	2	16	2	8	1	3911.3032	3	0
2154021	210078860	2	47	2								1	2	1	2	4	2	2	2	2072.535	2	0
4310211	430097568	1	59	1																	1	0
2252022	220050147	1	49	4								1	2	1	2	3	1		2	337.81249	2	0
5210012	520027450	1	24	3								1	2	1	2	2	1		2	1129.3945	6	0
1210010	120012654	2	11	4																	2	0
3210011	320058341	1	10	1																	2	0
2153021	210078727	1	56	3																	2	0
2651022	260054900	1	65	4	4	4	4	4	4	4	4	1	2	1	3		3		1	505.49024	2	0
2420020	240040017	2	36	4								1	5	4	2	14	2	6	2	102.17242	2	0
2153011	210010392	2	33	1								1	2	1	1		1			528.46804	5	0
2553011	250048349	1	45	5								1	3	1	2	1	2	2	2	291.16101	2	0
2410011	240039284	1	59	4																	1	0
3120011	310018850	2	14	1																	2	0
3310112	330203320	2	58	2								1	3	1	1		1			1347.4338	7	0
2154023	210049133	2	28	5								1	2	1	1		1			266.88484	5	0
4351013	430145206	1	50	4								1	3	3	2	4	2	2	1	249.92046	2	0
2653011	260093271	1	21	1																	6	0
2920012	290045469	2	59	3								1	2	1	3		3		1	954.06906	1	0
1410012	140007288	2	34	2								1	2	2	1		2	1	2	127.93973	5	0
3531011	350263129	2	66	1	4	4	4	4	4	4	4	1	2	1	3		2	11	1	6217.805	2	0
5051010	500000265	2	59	4								1	2	1	3		2	9	1	402.55524	2	0
1553021	150057509	1	47	4								1	4	4	2	14	2	6	2	565.53036	2	0
3310112	330020417	2	44	4								1	3	1	1		2	2	2	2487.3147	5	0
1210010	120000971	2	24	2																	6	0
3210011	320014602	1	44	3								1	2	1	1		1			181.11662	7	0
5310211	530010518	2	50	1								1	4	3	2	1	2	1	2	1194.4208	5	0
4154022	410127065	2	8	1																	2	0
4251011	420078897	2	55	4																	3	0
2610011	260091513	2	18	1																	4	0
4210012	420079732	1	15	3																	2	0
2752020	270030741	1	7	1																	1	0
2452020	240046858	2	5	1																	1	0
2610012	260020512	2	26	2								3									5	0
1310212	130015300	2	56	2								1	2	1	3		3		2	443.99817	1	0
2753022	270001386	2	15	1																	2	0
3322011	330154448	1	56	2																	3	0
1210010	120014396	2	59	1								1	3	1	2	4	2	2	1	216.91182	5	0
3153011	310365589	2	25	1								1	2	1	2	2	2	2	2	7563.9708	2	0
2620013	260038362	2	24	2								1	1	1	1		1			493.91526	3	0
4120012	410064279	1	64	4	4	4	4	4	4	4	4										2	0
4210012	420012567	1	53	1																	1	0
2152022	210059394	1	38	1								1	2	1	2	11	2	15	1	1033.4861	2	0
3510220	350249848	2	40	2								1	2	1	2	1	2	2	2	883.20239	5	0
2910212	290156480	2	32	2								1	4	1	2	2	1		2	2899.9465	5	0
2151022	210078888	1	9	5																	1	0
5220012	520028954	2	0	5																		0
1520012	150032736	2	17	1																	3	0
3310311	330167173	1	29	1																	5	0
5151020	510014634	1	56	4								1	3	1	1		1			226.16791	2	0
4154011	410073740	2	58	1								1	1	1	2	1	2	1	2	1441.0858	5	0
2352021	230010021	1	45	5								1	2	1	2	2	2	2	2	675.76349	1	0
1450020	140008633	1	13	1																	2	0
1110011	110020616	1	41	1								1	2	1	2	3	2	1	1	108.95312	6	0
1320010	130029081	2	23	1								1	3	4	2	2	1		2	350.61482	2	0
2710113	270050187	2	53	2								1	3	2	2	4	2	4	1	314.06185	2	0
1510011	150032202	1	31	2																	2	0
3220011	320023237	1	53	2																	1	0
3322012	330044041	2	41	3								1	2	1	2	3	2	4	2	1307.5561	5	0
2710111	270027909	1	55	4								1	3	1	3		2	10	2	558.44088	2	0
3210012	320037423	2	17	1																	4	0
3110211	310279590	1	31	4																	5	0
4110111	410141164	2	40	1								1	2	1	1		1			499.49029	5	0
5253011	520099627	1	45	4																	1	0
5053020	500019945	2	55	4								1	2	1	2	2	2	2	1	457.53938	2	0
1110012	110012067	1	66	3	4	4	4	4	4	4	4	1	2	1	2	4	1		1	81.660969	1	0
2710111	270003022	1	25	1								1	3	1	2	1	1		1	642.46057	7	0
1410011	140001555	2	15	2																	3	0
3310211	330103362	1	19	4								1	2	1	1		1			3723.3845	5	0
3321011	330074900	2	48	2								1	1	1	1		1			1768.9268	1	0
3155013	310159944	1	44	3																	2	0
1310213	130012790	2	55	1																	2	0
5153012	510028045	2	15	2																	3	0
2410011	240002814	1	12	5																	2	0
2310111	230030300	2	54	1																	1	0
3553011	350306995	1	24	3																	5	0
1210010	120004277	2	2	5																		0
1352021	130006380	1	37	4								1	2	1	2	5	2	3	1	101.15238	2	0
2154021	210005060	1	59	3								1	4	1	2	11	2	8	2	365.92381	3	0
4321011	430052276	1	65	4	4	4	4	4	4	4	4										2	0
1520012	150041015	2	59	4								1	2	1	1		3		1	939.32107	1	0
2153021	210024057	1	42	4								1	3	1	1		2	1	2	189.7952	2	0
2152011	210081991	1	62	5	4	4	4	4	4	4	4	1	3	1	1		2	1	2	351.08356	2	0
4220012	420102183	1	67	1	4	4	4	4	4	4	4	1	2	1	2	2	2	5	2	913.49977	6	0
1551021	150080620	1	48	4																	2	0
3252011	320010920	2	57	4								1	3	1	2	3	1		1	296.87591	3	0
2710111	270008999	2	18	1																	4	0
4253021	420060958	1	53	1																	2	0
5010013	500014470	1	24	1								1	2	1	1		1			399.50924	6	0
4254012	420090969	2	60	1	4	4	4	4	4	4	4	1	1	1	2	2	2	3	2	689.58121	2	0
1752011	170019731	2	7	1																	2	0
5010012	500037917	1	62	1	4	4	4	4	4	4	4	1	2	1	2	9	2	3	1	338.36662	2	0
3322011	330184750	2	47	2								1	1	1	2	4	2	1	1	1114.3433	2	0
5252021	520094608	2	26	1																	4	0
5153011	510024273	1	39	4																	1	0
2651022	260111890	2	23	1																	5	0
4210012	420079732	1	4	1																		0
1450020	140007626	1	38	1								1	2	2	2	1	1		2	19.489505	4	0
3252011	320021353	2	43	2								1	3	1	3		2	8	1	632.03575	5	0
4155021	410139232	1	59	5								1	3	3	2	12	2	12	2	1955.3479	1	0
4152020	410067909	1	17	1																	4	0
2251021	220036682	1	19	4																	2	0
1610112	160007720	1	4	2																		0
3220011	320065301	1	54	4								1	2	1	2	9	2	3	1	287.48219	2	0
1310213	130008580	2	64	3	4	4	4	2	4	4	4	1	2	1	2	6	2	4	1	465.32614	5	0
3322012	330266434	2	16	2																	2	0
3310111	330148995	2	81	1	4	4	4	4	4	4	4	1	2	1	1		1			1397.2928	5	0
2351021	230153977	2	2	5																		0
3531020	350535218	1	49	1																	2	0
2120020	210050364	1	14	1																	2	0
2620011	260003678	1	53	4								1	5	1	3		2	7	2	666.53527	1	0
5253011	520099627	1	3	1																		0
5052020	500053002	1	38	1																	2	0
2653011	260074686	2	23	1								1	2	2	1		1			1540.5783	4	0
2310213	230098754	1	53	4								1	3	1	2	3	2	2	2	295.27108	2	0
3151012	310248728	2	53	3								1	3	1	2	8	2	8	1	2142.1936	2	0
1250020	120008232	1	39	4								1	3	1	2	3	2	4	1	70.905135	1	0
2710113	270015407	2	61	4	4	4	4	4	4	4	4	1	2	1	3		3		1	327.5335	1	0
3251020	320056353	1	34	1								1	2	1	3		3		2	534.95886	2	0
2351022	230103130	2	53	4																	2	0
2420010	240039275	2	18	5								9									5	0
3510212	350344379	2	30	1																	5	0
2510012	250043579	2	40	2								1	2	1	2	2	2	2	1	175.12615	3	0
5210012	520036210	2	26	1								1	4	1	1		2	1	2	660.48283	7	0
1210010	120000944	2	12	5																	2	0
2753011	270048680	2	21	1																	5	0
3322011	330069060	1	20	1																	4	0
5240011	520054484	2	55	4																	5	0
1410012	140000582	1	64	5	4	4	4	4	4	4	4	1	3	1	2	4	2	4	2	86.486178	1	0
1310212	130000644	2	45	1								1	2	2	2	2	1		1	1220.8221	5	0
2153011	210023190	2	59	4																	2	0
3522012	350275278	1	24	4								1	3	1	1		1			6251.8626	5	0
2652011	260130615	1	45	4								1	2	1	1		1			2478.0556	1	0
1110012	110008999	2	27	3								1	1	1	1		1			247.81545	5	0
3310111	330204400	1	2	5																		0
3310311	330265164	1	68	1	4	4	4	4	4	4	4										7	0
2620012	260050532	2	19	1																	6	0
1310212	130014465	1	1	5																		0
4252011	420042666	1	27	1																	5	0
3310311	330052175	1	6	1																	1	0
5051010	500000265	2	49	3								1	3	1	2	4	1		2	402.55524	2	0
2920020	290086560	1	59	1								1	3	2	3		3		1	318.87136	2	0
3531012	350024981	1	29	3																	3	0
1110011	110001520	2	68	4	4	4	4	4	4	4	3										2	0
2352011	230013709	1	67	5	4	1	2	2	2	1	2										5	0
4110212	410180936	2	10	1																	2	0
1351020	130030426	1	20	4																	2	0
3322013	330323818	2	52	1								1	2	1	2	2	2	2	2	3006.4506	4	0
2610011	260105595	1	20	1								1	4	1	1		2	1	2	1774.2182	6	0
3323013	330045716	2	36	1								1	2	1	2	1	1		2	291.82135	5	0
3156012	310236691	1	46	4																	2	0
2956022	290153074	1	41	3																	1	0
1610112	160005468	2	64	4	4	4	4	4	4	4	4	1	3	1	3		2	4	2	279.88983	2	0
3220012	320068463	1	53	4								1	3	1	2	4	2	13	1	561.10595	7	0
4210012	420000523	1	25	4																	4	0
3322012	330266434	1	20	4								1	2	1	1		1			4897.5421	4	0
3321012	330003409	1	10	2																	2	0
2951011	290023392	1	26	2																	4	0
3110111	310165080	1	48	1																	7	0
1510011	150078153	1	62	2	4	4	4	4	4	4	4	1	3	2	3		1		1	730.47587	3	0
1110012	110022472	2	44	1								1	2	1	2	1	1		2	396.42829	6	0
4354013	430195202	1	6	3																	1	0
3510120	350164890	1	71	4	2	4	4	4	4	3	4	1	2	1	2	7	2	10	2	439.33651	2	0
2510012	250032075	2	55	2								1	2	2	3		3		1	137.20019	5	0
4153022	410100103	2	45	1																	2	0
2851020	280020298	1	42	4								1	3	4	2	4	2	4	2	164.4595	2	0
4155022	410106880	2	7	1																	1	0
5310213	530031739	1	3	1																		0
2310211	230082545	1	65	3	4	4	4	4	4	4	4	1	2	1	3		2	5	1	1881.0452	2	0
2952011	290018886	1	62	4	4	4	4	4	4	4	4	1	3	1	2	16	2	13	1	3033.6972	1	0
3321013	330105804	2	55	4								1	2	1	2	16	2	16	1	1341.3424	2	0
3220011	320014855	2	30	4																	5	0
3522012	350477812	1	65	4	1	1	1	1	1	1	1	1	2	2	3		3		1	5936.1155	1	0
5220012	520007680	1	43	1																	2	0
1410011	140001555	2	43	2								1	2	1	2	1	2	1	2	108.30321	7	0
5310211	530026706	2	33	2								1	3	1	1		2	3	2	738.24272	3	0
5210013	520028480	1	57	4								1	2	1	2	2	2	2	1	861.17032	3	0
2753011	270014649	2	16	3																	2	0
1620010	160007354	2	35	1								1	2	1	2	2	2	2	2	65.70913	5	0
3323013	330045716	2	61	2	4	4	4	4	4	4	4	1	3	2	2	4	2	5	2	267.51724	5	0
1450020	140000739	1	29	1																	3	0
5310211	530006620	2	46	4								1	3	1	2	4	2	2	2	369.24115	2	0
1650010	160001948	1	52	4								1	3	1	2	1	1		1	110.23024	2	0
2553012	250077525	1	12	1																	2	0
2753021	270031125	1	0	5																		0
5010012	500037917	2	64	3	4	4	4	4	4	4	4										2	0
3322011	330210262	2	29	4								1	4	2	1		1			1787.5549	3	0
5110011	510046923	2	12	1																	2	0
4155011	410146460	1	66	2	4	4	4	4	4	4	4	1	2	1	2	4	2	3	2	2083.4786	1	0
2753021	270002938	1	57	2																	2	0
1650010	160001154	1	26	5								1	3	1	1		1			386.25037	5	0
3110212	310096750	2	18	1																	6	0
3510220	350249848	1	16	1																	4	0
5240011	520054484	1	57	3								1	2	1	3		1		1	4092.4728	2	0
3521011	350313127	2	53	2								1	2	1	2	1	2	2	1	2390.6323	5	0
2151021	210012070	1	26	2								1	2	1	1		2	2	2	164.44455	5	0
1210010	120005819	1	1	5																		0
1552021	150008319	2	14	1																	2	0
3310312	330129595	2	61	1	4	4	4	4	4	4	4	9									1	0
1250020	120005338	1	13	1																	2	0
4120013	410038587	2	59	4								1	3	1	3		2	3	1	263.94704	2	0
3510111	350458094	2	56	4								1	3	4	2	16	2	16	1	1622.4408	5	0
1320010	130029081	1	60	1	4	4	4	4	4	4	4										5	0
1250010	120002053	2	56	4								1	2	1	2	9	2	4	2	75.725167	1	0
2420020	240009568	1	32	1								1	3	1	2	10	2	5	1	234.68397	2	0
1410011	140007340	2	65	4	4	4	4	4	4	4	4	1	4	3	3		3		1	276.62882	2	0
2320011	230041004	2	23	5																	5	0
4210011	420109564	2	1	5																		0
1210010	120006231	1	42	4								1	2	1	2	5	2	3	2	111.00409	1	0
3510120	350248149	1	50	4								1	4	1	1		2	2	1	1357.8261	7	0
5210011	520040499	1	44	4								1	2	1	1		1			867.62903	1	0
5210012	520027450	2	54	1																	2	0
4355021	430185740	1	55	4								1	2	1	2	4	1		1	814.79611	2	0
1210010	120001965	2	27	2								1	2	1	2	2	2	2	1	109.14898	5	0
5210011	520007142	1	19	1								1	1	1	1		1			1565.535	6	0
3352013	330315560	1	22	1								1	1	1	2	2	2	2	2	6622.4534	6	0
1450020	140007626	2	1	5																		0
3310313	330215667	1	42	4																	3	0
1710010	170010918	1	17	1																	5	0
3510312	350563693	2	19	3																	5	0
4210012	420000523	2	25	3								3									6	0
1520012	150032736	2	42	2																	5	0
1310112	130034590	2	43	4								1	3	1	1		1			745.35824	5	0
1752020	170012338	1	59	2								1	3	1	2	4	2	2	2	342.7914	3	0
2552012	250065786	1	24	2								1	2	1	2	2	2	1	2	772.57407	2	0
2253022	220054897	1	16	4																	2	0
2753022	270001449	2	0	5																		0
2210011	220042720	2	58	4								1	2	1	1		1			158.77721	5	0
2810011	280016457	2	51	1								1	2	3	2	2	2	1	1	369.69436	7	0
3322012	330143293	1	48	3																	2	0
4110212	410180936	2	6	1																	2	0
3120011	310200746	2	66	4	4	4	4	4	4	4	4	1	2	5	3		3		2	1246.1379	2	0
1110011	110010289	1	42	1																	2	0
2952012	290049638	1	0	5																		0
5220012	520028954	2	42	2																	5	0
1610112	160003290	2	64	4	4	4	4	4	4	4	4	1	2	1	3		3		1	78.322648	2	0
2920013	290025030	1	18	3																	2	0
1410011	140001924	2	56	4								1	5	5	3		2	2	2	118.47005	3	0
4155011	410146460	2	49	4																	2	0
2553021	250030874	1	66	1	4	4	4	4	4	4	4	1	2	1	2	4	2	5	1	390.80497	2	0
2154021	210020170	1	51	5								1	2	1	1		2	1	2	215.33544	1	0
5310111	530021434	2	69	1	4	4	4	4	4	4	4	1	2	1	2	2	2	6	2	274.06232	2	0
2753011	270048680	2	41	2																	5	0
1410020	140004123	1	33	4																	2	0
3551022	350381402	2	60	1	4	4	4	4	4	4	4	1	3	1	3		2	6	1	643.67986	3	0
2710111	270008999	1	18	4								1	3	1	1		1			656.48395	4	0
2320013	230126819	1	17	1								1	3	1	1		2	1	2	4975.8469	4	0
2320013	230101901	2	0	5																		0
3323012	330225183	2	37	4								1	2	1	1		1			1345.9928	5	0
2652011	260130615	1	21	1																	6	0
1610111	160006805	1	0	5																		0
2920020	290086560	1	75	1	4	4	1	4	1	1	1										2	0
1310212	130017602	2	38	1																	5	0
3151012	310248728	1	41	4								1	4	3	2	4	2	3	2	2213.7565	5	0
4251011	420078897	1	0	5																		0
2310211	230002110	1	46	4								9									2	0
3310211	330058721	2	74	2	4	3	3	3	3	4	3	1	3	1	2	16	2	11	1	1110.7148	2	0
4355022	430149841	1	54	4								1	3	1	2	2	2	2	2	1008.7392	1	0
2352012	230111710	2	43	4								1	3	2	2	2	2	4	1	699.72879	2	0
5110011	510046923	2	43	2								1	2	1	1		1			1118.5785	4	0
2410011	240039284	2	51	1								1	1	1	3		3		1	514.42967	1	0
3120013	310092912	2	38	1																	2	0
1250010	120006113	1	17	5																	2	0
5310211	530033722	2	55	1								1	2	1	2	2	2	1	1	659.95745	3	0
1710010	170015829	2	32	2																	5	0
3510212	350635175	1	23	3								1	2	1	1		1			1994.2698	5	0
1410011	140006873	1	25	3																	5	0
3553011	350306995	2	1	5																		0
2910111	290011603	2	64	4	4	4	4	4	4	4	4	1	2	1	3		2	6	1	1141.3269	2	0
4352011	430203803	1	25	2								1	3	1	1		2	2	2	2759.8031	6	0
5253021	520012125	1	65	4	4	4	4	4	4	4	4	1	2	1	3		3		1	570.90649	2	0
5210011	520007142	2	44	1																	5	0
2154021	210078860	2	30	2																	5	0
1510012	150036587	2	57	1								1	2	1	2	3	2	1	1	497.19892	7	0
4220012	420067492	1	28	1								1	3	1	1		1			178.5623	2	0
3531012	350024981	1	10	1																	2	0
3510111	350268337	1	55	1								1	1	1	1		2	1	1	1235.8308	7	0
3531011	350269842	1	39	1								1	2	1	1		2	1	2	5503.4334	5	0
2153021	210078727	2	54	3								1	2	1	3		2	5	1	486.61304	2	0
2310111	230076666	2	66	1	4	4	1	4	4	4	4	1	2	1	2	5	2	6	1	3547.5512	5	0
2951013	290068556	2	55	4								1	2	3	2	1	2	4	2	1064.5474	3	0
2610013	260110180	2	2	1																		0
4354013	430195202	1	43	2								1	2	1	2	1	2	1	2	3022.1004	5	0
5110011	510055141	1	28	2								1	2	1	1		1			347.31307	4	0
2353012	230079262	1	12	1																	2	0
1310212	130051251	2	19	1								1	1	1	1		2	2	2	1002.6891	4	0
5052020	500051960	2	59	4																	2	0
4251011	420078897	1	65	4	4	4	4	4	4	4	4	1	2	1	3		2	13	1	2884.4071	3	0
1510011	150035218	1	46	2																	1	0
2651021	260002572	2	31	1								1	3	1	1		2	2	2	589.90969	2	0
1510011	150010546	2	42	2																	3	0
2351021	230153977	1	24	4								1	3	1	1		2	2	2	3314.0998	4	0
3210011	320056308	1	57	1								1	3	1	2	5	1		2	85.591618	2	0
2751010	270010343	1	56	4								1	3	1	2	10	2	4	1	926.42034	2	0
5053011	500007361	1	60	4	4	4	3	3	3	3	3	1	3	2	3		2	11	1	478.62924	1	0
2751020	270016245	1	51	1								1	2	1	2	4	2	3	2	143.04822	1	0
5252013	520064877	1	35	4								1	3	1	2	2	2	1	2	501.54453	2	0
5151011	510018802	1	40	1								1	2	1	1		1			1289.0013	2	0
5120010	510030580	1	69	5	4	4	4	4	4	4	4	1	3	1	3		3		1	201.52534	1	0
1710010	170010918	2	38	1								1	2	1	2	1	2	1	1	329.25198	5	0
2451010	240001793	1	52	2								1	3	1	1		2	1	2	468.119	2	0
1520011	150005567	2	62	1	4	4	4	4	4	4	4										2	0
3252012	320016972	2	47	4								1	4	1	2	4	2	4	2	482.25739	5	0
3310311	330039230	2	68	3	4	4	4	4	4	4	4	1	2	1	3		3		1	958.9051	5	0
5051020	500038929	2	33	2								1	3	1	2	1	1		2	55.555048	7	0
2154021	210078860	1	26	1																	5	0
2154011	210035128	2	18	3																	4	0
1351020	130076480	1	20	1								1	3	1	1		1			543.78224	5	0
2920012	290193019	2	56	4								1	2	3	2	2	2	3	2	2869.0004	5	0
2153021	210082911	1	12	5																	2	0
3252020	320076094	2	50	1								1	3	1	2	1	2	6	2	380.3593	2	0
5310112	530001764	1	52	3								1	3	1	2	4	2	2	2	394.84298	2	0
3310313	330142961	2	64	4	4	4	4	4	4	4	4										5	0
1210010	120014274	1	15	1																	3	0
2653012	260005221	2	26	1								1	2	1	2	2	2	1	2	1029.8266	2	0
2810011	280021374	1	5	2																	1	0
1752011	170019324	1	54	1																	2	0
1510012	150073713	2	20	1																	5	0
2653011	260053810	2	51	2								1	2	1	3		3		1	3068.1608	2	0
5310111	530010600	2	65	1	4	4	4	4	4	4	4	1	3	1	3		3		1	335.13945	4	0
2910213	290114393	2	66	2	4	4	4	4	4	4	4	1	3	1	2	4	2	5	1	670.87387	2	0
2710111	270015434	2	48	2								1	3	1	2	6	2	8	1	233.88922	2	0
5252021	520094608	2	42	4																	3	0
1510013	150061092	1	62	4	4	4	4	4	4	4	4	1	3	1	2	4	2	6	2	213.61494	5	0
1110011	110007735	2	49	1																	7	0
1510013	150045446	1	18	4								1	2	1	2	1	1		2	1297.544	4	0
2820010	280039638	2	40	1								1	2	1	1		1			144.79179	5	0
1520011	150001927	2	64	4	4	4	4	4	4	4	4	1	4	1	3		2	8	1	241.5468	1	0
2753022	270001386	1	0	5																		0
1410011	140002972	2	40	1								1	1	1	2	1	2	1	1	66.753894	7	0
2752020	270022756	1	29	3								2									2	0
2410012	240009680	1	59	5								1	3	1	2	2	2	2	2	275.33795	3	0
2410011	240002814	1	10	5																	2	0
3555011	350324750	2	24	3																	4	0
2553011	250047499	2	8	2																	2	0
5110011	510039820	2	64	2	4	4	4	4	4	4	4										3	0
2310111	230035669	2	24	1																	2	0
3323013	330063151	1	13	2																	2	0
1410012	140004603	1	47	4																	5	0
1110012	110022472	1	22	1																	5	0
1210010	120012654	2	53	4																	1	0
2510013	250017512	1	20	1								1	2	1	1		1			191.60074	6	0
2753021	270017886	2	1	1																		0
3352011	330256519	2	62	2	4	4	4	4	4	4	4	1	2	1	3		3		1	6648.1722	1	0
2452020	240017073	1	49	4								1	2	1	2	5	2	2	1	446.81715	2	0
3322011	330154448	2	50	4																	5	0
2752020	270022756	1	68	4	4	4	4	4	4	4	4	1	2	2	3		3		1	451.58428	2	0
3321012	330156323	2	36	1								1	4	1	2	2	2	3	2	3343.3515	2	0
3252020	320076094	2	55	4																	1	0
4110213	410132980	2	15	1																	4	0
2154011	210035128	2	20	1																	4	0
4153011	410113883	1	2	5																		0
1410012	140008008	1	13	2																	2	0
2620011	260135135	1	50	3								1	2	1	1		2	6	2	2317.9009	4	0
3120013	310092912	1	41	1								1	2	1	2	3	2	2	2	1304.379	2	0
3220011	320023237	1	50	2								1	4	3	2	15	2	10	2	1064.9142	2	0
5310212	530022747	2	32	2								1	2	1	1		1			363.43187	5	0
3110111	310068797	1	34	1								1	3	2	1		2	2	2	700.22192	3	0
2951011	290023392	1	24	2																	5	0
3353020	330072374	1	51	4								1	3	1	2	2	2	2	1	1120.1628	2	0
1210010	120013310	1	24	3								1	2	1	2	1	2	1	2	104.1192	6	0
2910111	290009684	2	32	1																	3	0
1752011	170019324	1	7	1																	2	0
2710112	270000328	1	50	2								9									1	0
1110011	110003808	2	30	1								1	2	1	1		1			96.322098	7	0
2151011	210006541	2	18	1																	4	0
5120010	510012814	2	89	4	4	4	4	4	4	4	4										3	0
2620011	260074573	2	87	1	4	4	4	4	4	4	4	1	2	3	2	16	2	16	1	986.15957	3	0
2251012	220038430	1	51	1								1	3	1	2	2	2	3	2	323.68696	3	0
4154021	410130316	2	32	1								1	2	1	2	1	2	8	2	10088.083	2	0
4156011	410090957	2	67	1	4	4	4	4	4	4	4	1	3	1	2	3	2	5	1	1622.6145	5	0
2710112	270014065	2	67	1	4	4	4	4	4	4	4	1	3	1	1		2	3	1	370.51079	7	0
4210011	420051051	1	18	1																	2	0
3510212	350448603	1	51	1								1	2	2	1		1			1675.1879	7	0
4310211	430148671	1	34	2								1	2	1	2	2	1		2	595.33471	5	0
3323013	330222702	1	61	4	4	4	4	4	4	4	4	1	2	1	1		1			933.21905	5	0
1752011	170020154	2	30	4								1	2	1	1		1			271.29064	7	0
1110011	110005705	1	10	2																	2	0
5220011	520048290	1	37	4								1	2	1	2	2	2	3	1	797.52713	3	0
5110012	510040285	2	46	2								1	3	3	2	6	2	2	1	647.69062	2	0
2153011	210111887	2	40	1								1	2	1	1		2	1	2	3355.3758	2	0
2320013	230075918	1	43	2								9									1	0
2820010	280002639	1	16	3								9									2	0
1650010	160000193	2	17	3																	4	0
2710112	270002992	2	44	1								1	2	2	2	4	2	3	2	232.95186	1	0
4254020	420045975	1	7	3																	2	0
1250020	120005338	1	37	2								1	2	1	1		1			114.57879	3	0
2153011	210111887	2	17	1																	4	0
4110213	410132980	1	46	1								1	2	1	2	3	2	3	2	941.00788	5	0
2710111	270004350	2	56	1								1	2	1	3		2	8	1	214.8694	5	0
3110212	310330990	1	43	4								1	2	1	1		2	1	2	595.27949	7	0
2810011	280021095	2	48	1								1	2	1	1		1			175.59914	2	0
4254011	420019815	1	77	1	3	2	3	2	2	2	3	1	2	1	2	4	2	4	1	2301.1671	2	0
1250010	120009388	2	54	4								1	2	4	2	9	2	3	1	251.77956	2	0
5310213	530007735	2	51	1								1	4	3	3		3		1	94.715242	2	0
2351021	230153977	2	19	4																	3	0
2220020	220049004	1	59	4								1	3	1	3		3		1	254.88989	1	0
1551022	150008511	1	17	4																	2	0
2610013	260026440	1	31	1								1	1	1	1		1			492.58189	7	0
2752010	270028428	2	23	1																	2	0
5151011	510029728	2	21	1								1	1	1	1		1			465.81755	6	0
2552021	250033074	1	9	1																	2	0
5310211	530016572	2	44	1								1	2	1	2	2	2	2	1	369.60289	5	0
1551022	150047673	2	41	4								1	3	1	3		2	2	1	648.27378	5	0
4120011	410094723	1	38	2								1	3	1	1		2	2	2	600.33834	2	0
4210011	420075773	2	51	1								1	3	1	2	2	2	2	2	242.19247	7	0
1410011	140000894	1	27	1																	6	0
5310112	530016863	2	29	1								1	2	1	2	2	2	2	2	428.1154	3	0
5110012	510047229	2	49	2																	2	0
3322011	330133373	1	24	1								1	2	1	1		1			4014.0047	5	0
1210010	120004277	2	30	2								1	2	1	1		1			331.17559	1	0
3252011	320021353	2	8	1																	2	0
2310211	230003710	1	42	2								1	3	2	2	2	2	2	2	1459.2826	5	0
1450020	140003920	2	14	4																	2	0
1410011	140006873	2	51	3																	5	0
3553013	350607220	1	26	1								1	2	1	1		1			2149.8055	5	0
2520011	250018010	2	22	1								1	2	1	2	2	1		2	1220.7809	2	0
1551021	150078577	1	59	4								1	2	1	3		3		1	707.12161	2	0
3210012	320037423	2	47	1								1	2	1	2	4	1		1	356.9222	6	0
3110211	310289987	1	54	4								1	2	1	2	3	2	3	1	567.349	7	0
3510313	350012279	2	48	4								1	2	1	1		2	2	2	876.88944	5	0
3322012	330260204	2	57	3																	3	0
2154022	210010200	1	32	1								1	3	1	2	2	1		2	278.40019	3	0
2910211	290060070	2	56	4																	2	0
1450020	140003920	2	16	4								1	3	1	2	1	1		2	157.60141	3	0
4354022	430001463	2	41	4																	2	0
2753021	270017886	1	25	1								1	3	2	1		2	2	2	726.08237	2	0
1752020	170012338	2	44	1																	3	0
2410012	240039210	1	20	1								1	3	1	1		1			654.07538	5	0
2710112	270000328	2	50	3																	1	0
1210020	120004608	1	54	4																	2	0
1210010	120012654	2	23	1																	5	0
1552011	150031441	2	65	1	3	3	3	4	3	3	3	1	2	1	2	8	2	7	1	3662.2742	2	0
2955011	290140877	1	58	4								1	5	2	2	11	2	8	1	4369.2476	2	0
1520012	150085908	2	7	2																	1	0
2710112	270009765	1	22	4																	5	0
5310212	530008653	1	9	1																	2	0
3151022	310304040	1	63	4	4	4	4	4	4	4	4	1	3	1	2	2	2	8	2	2489.9478	2	0
3251020	320052136	2	34	4								1	2	1	2	1	1		2	1347.2268	5	0
4321011	430052276	2	63	1	4	4	4	3	4	4	4	1	3	2	2	5	2	1	1	2887.248	2	0
3510111	350166971	1	13	1																	2	0
1210010	120003569	2	43	2								1	3	1	2	14	2	3	1	232.62114	5	0
2753012	270033882	2	1	5																		0
2452011	240003988	2	29	1																	5	0
2956022	290153074	2	19	1																	5	0
1210010	120000513	1	62	3	4	4	4	4	4	4	4	1	3	3	2	16	2	11	2	170.12817	1	0
1510011	150010546	1	46	2																	3	0
1250010	120010043	1	5	5																	1	0
2752020	270022756	2	64	4	4	4	4	4	4	4	4										1	0
2151021	210049654	1	50	4																	5	0
2320013	230056543	1	22	3																	1	0
1310113	130075147	2	38	1																	5	0
2753011	270013317	1	4	3																		0
2320013	230092296	1	47	3																	2	0
4210012	420079732	2	50	1								1	3	1	2	3	2	2	1	1195.6261	5	0
3322013	330169218	1	28	3																	6	0
3321013	330105804	2	25	1																	4	0
3510220	350706575	2	19	4								1	3	1	1		2	2	2	9822.7892	4	0
4310213	430064924	2	14	4																	2	0
2753012	270033882	2	41	1																	5	0
5151011	510007140	2	56	1								1	2	1	3		2	4	1	1777.9767	2	0
3322011	330022777	2	26	1								1	3	1	1		1			2434.6578	5	0
3510220	350249848	1	9	3																	2	0
1210010	120000944	1	8	5																	2	0
2753012	270033882	1	40	1								1	2	1	1		1			2439.3442	5	0
2753022	270001449	1	21	2								1	3	1	1		1			807.15668	4	0
4152020	410067909	1	15	1																	4	0
3321013	330105804	1	21	4																	4	0
5110011	510046923	1	44	2																	3	0
2610011	260034151	1	24	1																	5	0
3120013	310105031	2	51	1								1	2	1	2	2	2	3	2	645.92331	6	0
4254012	420093300	2	25	1								1	2	1	1		1			756.74182	5	0
2110011	210093651	2	24	4																	5	0
3510111	350370440	1	0	1																		0
2320013	230101901	1	2	1																		0
1210010	120004307	2	16	2																	3	0
1520011	150001927	2	59	3								1	3	1	1		2	8	2	266.65171	5	0
3153011	310060933	2	72	4	4	2	2	2	2	3	2										1	0
1410011	140002972	1	36	1																	5	0
1210010	120000082	1	62	4	4	4	4	4	4	4	4	1	2	4	2	5	2	2	1	17.694649	1	0
3321013	330105804	2	47	1								1	3	3	2	15	2	15	1	447.11414	5	0
2753022	270001386	2	40	1								1	2	1	2	3	2	2	1	722.1479	5	0
2753022	270031883	1	57	4								1	3	1	2	5	2	4	2	1764.6707	2	0
3321012	330107821	1	62	4	4	4	4	4	4	4	4	1	2	1	2	4	2	4	2	1012.5415	5	0
3120012	310389080	2	74	1	4	4	4	4	4	4	4	1	1	1	2	6	2	6	1	640.96758	5	0
3120013	310092912	2	19	1																	5	0
3322013	330169218	1	5	5																	1	0
3310211	330039560	2	15	2																	3	0
2553012	250077525	2	15	1								1	1	1	1		1			608.53342	2	0
2752020	270021787	2	53	1								1	3	1	2	3	2	2	2	582.0902	2	0
5110012	510054821	2	37	4								1	2	1	3		3		1	275.15101	5	0
1510020	150085529	1	61	2	4	4	4	4	4	4	4										7	0
2710111	270008999	1	54	2								1	2	1	2	2	2	2	2	648.67406	2	0
1310112	130003936	2	59	1								1	3	1	2	7	2	5	2	731.99529	7	0
2956022	290088173	1	49	1																	2	0
2910111	290009684	1	43	3								1	2	1	2	1	1		1	1035.5434	4	0
2956022	290153074	2	40	3								1	3	1	3		2	5	1	8213.3325	3	0
2220020	220049004	2	55	4																	2	0
2956011	290168021	1	61	4	4	4	4	4	3	4	4	1	2	2	3		3		2	2652.4957	1	0
1410011	140007340	2	18	4																	4	0
3151011	310302813	1	57	4								1	2	1	2	2	2	2	2	2869.1204	2	0
2753012	270005918	1	24	1								1	2	1	2	1	2	2	2	1347.9462	2	0
3310313	330180103	2	23	3								1	2	1	1		1			3113.488	4	0
1410011	140006991	1	19	1								1	3	1	2	2	2	1	2	280.99419	3	0
3155021	310308199	1	33	4								1	3	1	2	2	2	2	2	1238.1666	3	0
2620012	260012418	2	24	4								1	3	1	1		1			3029.5876	6	0
1210010	120000944	2	27	3								1	2	1	2	4	2	2	1	228.70534	5	0
3323011	330142377	2	14	2																	2	0
2651023	260111925	1	52	4								1	2	1	2	4	2	5	2	258.71406	2	0
3321012	330296554	1	1	1																		0
2154023	210030718	2	16	5								1	2	1	1		1			1354.9535	2	0
2354022	230051129	2	23	1								1	2	3	2	1	2	3	2	960.87997	5	0
5153012	510028045	1	21	2								1	2	1	1		2	2	2	4159.0365	4	0
2652013	260004150	2	53	2								1	3	3	2	8	2	8	1	1386.3823	2	0
3110212	310096750	1	24	1																	7	0
3510312	350107193	2	20	4								1	2	1	1		1			1476.692	3	0
1710010	170019400	2	50	1																	7	0
1552011	150000603	2	65	4	4	4	4	4	4	4	4	1	3	3	3		3		1	561.3824	2	0
1210010	120000971	2	20	2																	6	0
3155013	310159944	1	8	1																	2	0
3322013	330109300	1	42	5								1	3	3	3		3		2	4652.8571	5	0
3155013	310159944	1	16	2																	2	0
5110012	510047229	1	51	1								1	3	3	2	2	2	4	1	1075.0015	3	0
1310212	130051251	1	19	1																	5	0
2753012	270005918	2	21	1																	5	0
4254011	420029166	2	0	5																		0
5052020	500008760	2	27	1								1	3	1	1		2	1	2	260.08876	3	0
5110011	510003113	2	53	2								1	4	1	2	7	2	6	1	723.70147	7	0
1710010	170015829	1	11	2																	2	0
5153013	510006489	2	29	1								1	2	1	1		2	2	2	678.91161	5	0
2653021	260021289	1	17	1								1	2	1	1		1			2573.869	4	0
2510012	250002979	1	17	1								1	2	1	1		1			1116.9076	3	0
3310111	330141922	2	47	1								1	1	1	1		1			1169.0317	7	0
2956022	290088173	2	41	1								1	2	2	1		2	4	2	6154.4415	2	0
3531012	350024981	2	16	1																	3	0
2210011	220004073	2	39	4																	3	0
2710112	270015527	2	60	1	4	4	4	4	4	4	4										5	0
1310212	130014465	2	19	5																	1	0
3310113	330151091	2	61	2	4	4	4	4	4	4	4	1	2	1	1		1			1135.0199	7	0
3156012	310236691	2	58	1								1	2	3	3		3		1	5487.6474	2	0
1553011	150107365	2	47	3								1	2	1	1		2	1	2	2756.3444	3	0
1210010	120012654	1	28	4								1	1	1	1		1			1128.4885	5	0
1110011	110005705	1	22	2																	3	0
3153021	310265714	1	55	4								1	2	4	3		3		2	1616.9384	2	0
2710112	270019469	2	71	4	4	4	4	4	4	4	4	1	2	1	3		3		2	392.24349	1	0
2320020	230112664	2	43	1								1	3	1	1		2	3	2	809.13518	2	0
1250020	120001794	1	40	4								1	3	3	3		2	5	2	26.415867	1	0
4355013	430033851	1	34	1																	3	0
3322012	330044041	2	46	2								1	2	2	2	4	2	2	2	1307.5561	3	0
1410012	140008307	1	38	4								1	3	1	2	1	2	2	2	149.62975	5	0
1210020	120000935	1	51	1								1	2	1	1		2	2	2	159.96645	2	0
2151011	210114692	1	14	1																	2	0
3321012	330156323	1	83	4	4	4	4	4	4	4	4	1	3	2	2	16	2	16	1	2524.7415	1	0
1650010	160001019	1	40	2								1	1	1	1		2	3	2	139.05476	3	0
3553013	350401454	1	53	1								1	5	1	3		2	12	2	1935.4741	2	0
2510011	250026456	2	33	1																	6	0
5110012	510040285	2	33	2																	6	0
1650010	160000193	2	10	1																	2	0
1410011	140001924	1	23	1								1	2	1	1		1			273.61502	1	0
2910212	290156480	2	24	1								1	2	1	1		1			3279.0381	7	0
1551022	150008511	1	60	4	3	4	4	3	4	3	4	1	3	2	2	5	2	4	2	1038.1156	2	0
3354012	330299469	2	48	1								1	2	1	1		2	1	2	701.41856	5	0
1552011	150031875	2	58	2								1	1	1	1		1			1987.7921	7	0
1553012	150018711	2	45	4								1	2	1	2	4	1		1	2641.2207	5	0
2820020	280031173	1	28	1								1	2	1	1		1			28.207461	2	0
3310313	330250610	1	81	4	4	4	4	4	4	4	4	1	2	1	2	2	2	1	2	2496.4044	5	0
2552021	250000313	1	23	1								1	3	1	1		1			1300.4039	2	0
1210010	120006131	2	52	4								1	2	1	2	4	2	4	1	197.7977	2	0
1410011	140002972	2	54	4								1	3	1	3		2	3	1	133.50779	2	0
3321012	330156323	1	11	5																	2	0
2310111	230127869	1	64	1	4	4	4	4	4	4	4										1	0
1410011	140006873	1	8	5																	2	0
1553011	150023909	2	19	2								1	2	1	1		2	2	2	1233.5691	2	0
1450020	140008633	2	16	2																	1	0
1310212	130017602	1	42	1								1	2	1	1		1			787.87733	5	0
1552021	150008319	1	17	1								1	3	1	1		1			1587.4031	2	0
2320013	230101901	1	23	1																	2	0
1520012	150058333	1	37	4								1	3	1	1		2	1	2	424.73108	4	0
1553012	150018711	1	51	4																	4	0
1650010	160001154	1	5	1																	1	0
1552011	150084416	2	55	4																	2	0
1210010	120011845	1	52	5								1	2	1	2	12	2	12	2	139.67309	1	0
4253012	420057261	1	54	4								1	2	1	2	5	2	5	2	720.57996	2	0
2910212	290156480	2	5	5																	1	0
2920013	290226974	1	36	5								2									1	0
2151021	210016458	1	44	4								1	3	1	2	8	2	4	2	107.36007	2	0
2620011	260027595	1	18	3								1	2	1	1		1			1988.9362	6	0
3220012	320060450	2	58	2								1	3	5	2	5	2	5	2	1012.5123	2	0
2251021	220036682	1	51	4								1	2	1	1		1			818.80679	1	0
4253012	420106155	2	23	1								1	1	1	1		1			2265.5073	6	0
2152021	210061095	1	52	3								1	2	1	3		2	4	1	557.0229	2	0
2851020	280029695	1	39	5								1	2	1	2	8	2	1	2	162.65379	2	0
1250010	120007442	1	17	1																	5	0
4254011	420001696	1	12	1																	2	0
3220011	320014855	1	4	5																		0
1450020	140003920	2	31	4																	5	0
3310212	330069005	2	58	1								1	2	1	3		3		2	1578.2044	3	0
4254011	420001696	2	15	1																	3	0
2752020	270030741	2	34	1								1	2	1	1		1			369.3229	5	0
1320010	130029081	2	55	1								1	2	3	2	7	2	3	1	430.88409	5	0
2920020	290270204	2	22	2								1	2	1	1		1			74.738605	5	0
1210010	120006196	1	24	3								1	2	1	1		1			354.08884	6	0
2956022	290153074	2	18	1																	4	0
1510012	150028139	2	43	1								1	3	1	2	2	2	1	2	1010.4479	5	0
4354022	430001463	2	12	1																	2	0
2154021	210080714	1	51	5								1	3	1	2	16	2	11	2	662.99043	3	0
5210012	520064171	1	48	3								1	2	1	1		2	6	1	559.26186	2	0
2610011	260131901	1	6	1																	1	0
2553012	250029225	2	51	3																	2	0
1410011	140001924	1	57	1																	1	0
1210020	120007961	2	26	1								1	3	1	1		2	2	2	136.75575	2	0
2620012	260012418	1	22	4																	5	0
5010013	500028590	1	19	1																	3	0
1352021	130006380	2	1	5																		0
2610011	260034151	2	18	3																	4	0
1510012	150041150	1	64	1	4	4	4	4	4	4	4	1	2	1	2	8	2	9	1	604.3317	3	0
1310212	130024040	2	18	1																	5	0
2320011	230113608	2	56	2								1	3	1	1		1			1024.2819	2	0
3510312	350563693	2	51	1																	7	0
2920012	290193019	1	18	4																	4	0
1610111	160007238	1	2	1																		0
2653023	260071438	1	17	2																	3	0
1510011	150082236	1	48	4								1	4	4	2	6	2	4	2	1241.8809	2	0
1250010	120010584	1	52	5								1	2	1	2	4	1		1	134.39948	1	0
2610011	260131901	2	58	2								1	4	1	2	2	2	7	2	1128.9471	1	0
2954022	290173996	1	50	4								1	3	1	2	3	2	3	2	207.41195	1	0
3310112	330132583	2	81	3	4	4	4	4	4	4	4										2	0
2210011	220043141	1	21	2								1	2	1	1		1			807.75509	6	0
3510220	350706575	2	52	3																	2	0
1450020	140008633	1	72	4	4	4	4	4	4	4	4										1	0
5110011	510026892	2	64	2	4	4	2	4	4	4	2	1	2	1	1		1			362.19082	7	0
5053012	500015658	2	23	1								1	1	1	1		2	1	2	1744.3988	5	0
1110011	110005446	1	36	1								1	2	1	2	1	1		2	94.891845	6	0
1552022	150019052	1	61	4	4	4	4	4	4	4	4	1	2	1	1		2	1	2	205.22757	2	0
4210011	420123924	1	28	1								1	2	1	1		1			159.38196	7	0
1310112	130001887	1	19	3																	5	0
4155011	410142204	1	62	3	4	4	4	4	4	3	3	1	3	1	3		3		1	1287.825	2	0
2651022	260095494	2	33	4								1	2	1	1		2	2	2	789.70238	5	0
2910211	290214700	2	20	4																	5	0
1650010	160006641	1	36	2																	4	0
2910112	290088505	2	2	5																		0
2653023	260071438	1	14	2																	2	0
2720010	270014450	1	32	2								1	3	1	2	2	2	2	2	455.18366	4	0
4120011	410124387	2	55	4								1	3	1	2	3	2	2	1	496.87819	3	0
5110012	510047229	1	23	1																	5	0
3554023	350540080	1	63	1	4	4	4	4	4	4	4										2	0
5310211	530004021	2	25	3																	6	0
2910211	290196116	1	20	3								1	1	1	1		1			3275.3299	2	0
2352011	230013709	2	51	4																	1	0
3310313	330215667	1	8	5																	2	0
2210013	220029502	2	68	1	4	4	4	4	4	4	4	1	4	2	3		2	6	1	428.87149	1	0
1250020	120005338	1	18	1																	4	0
4352011	430187153	1	53	4								1	3	1	2	3	2	5	1	2182.3957	2	0
3510312	350563693	1	15	5																	3	0
1351020	130030426	1	2	5																		0
2710112	270007181	1	66	3	4	4	4	4	4	4	4	1	3	2	2	2	2	6	1	453.92404	4	0
3151022	310304040	2	60	1	4	4	4	4	4	4	4										4	0
2510013	250068178	2	18	2								1	2	1	1		1			346.97143	3	0
2520020	250007284	1	23	3								1	2	1	1		1			192.04885	4	0
1210010	120003569	2	19	1																	5	0
3321011	330231957	2	58	4								1	3	1	1		1			1187.3046	3	0
3532012	350206690	2	67	1	4	4	4	4	4	4	4	1	2	1	2	2	2	2	2	6031.1743	2	0
5152020	510021178	1	51	4								1	2	1	2	7	2	7	2	221.92229	1	0
1110011	110013678	2	48	4								1	3	1	2	1	2	2	2	626.15153	7	0
2154023	210030718	1	13	5																	2	0
2154023	210030718	1	9	5																	2	0
2452020	240017073	2	46	4																	2	0
2253022	220054897	2	45	2																	2	0
1751011	170007796	1	21	2																	6	0
3510112	350013830	1	51	1								1	2	1	2	2	1		2	1328.3001	7	0
2710112	270012410	2	29	1																	5	0
1410011	140006873	1	0	5																		0
2553011	250047499	2	15	3								1	3	1	1		2	2	2	2566.739	2	0
1310112	130072251	1	47	4																	3	0
2620011	260027595	2	20	1																	6	0
1551022	150112425	1	63	4	4	4	4	4	4	4	3	1	4	1	2	12	2	8	2	1150.3446	2	0
2910211	290060070	1	59	3								1	2	1	1		2	1	2	1714.2399	3	0
1250010	120007442	2	33	1								1	2	1	1		1			396.63972	4	0
2510011	250009647	2	43	2								1	3	1	2	1	2	1	2	551.95643	2	0
5310212	530035466	1	3	2																		0
2320013	230092296	2	19	1								1	3	1	1		1			1241.6908	5	0
2952013	290083340	1	32	2								1	3	1	2	2	1		2	834.05144	2	0
2320013	230126819	2	17	1																	4	0
4252011	420042666	1	54	4																	5	0
1620010	160006179	1	60	1	4	4	4	4	4	4	4	1	2	1	2	2	2	2	2	103.64458	4	0
3322013	330109300	1	45	4								1	2	1	1		1			3101.9047	1	0
3510213	350133542	2	49	1								1	2	1	2	4	2	2	2	591.69702	7	0
2110011	210083800	2	15	1								1	4	4	1		1			2530.8974	2	0
1110012	110020607	1	39	1								1	2	1	2	3	2	4	2	211.88785	2	0
2320012	230074970	1	65	4	4	4	4	4	4	4	4	1	2	1	2	4	2	3	2	476.92697	1	0
2910213	290057450	2	38	1								1	2	1	2	1	2	2	2	465.36902	2	0
5052020	500051960	1	65	4	4	4	4	4	4	4	4	1	3	3	3		3		1	209.26211	2	0
3510212	350539455	1	21	5																	5	0
2252012	220014833	1	57	1																	2	0
2152011	210029830	2	55	3																	5	0
4110111	410031252	2	56	1								1	1	1	1		1			1053.421	7	0
1310112	130072251	2	21	1																	5	0
1310213	130044390	2	25	1								1	2	1	1		2	1	2	341.48218	6	0
3310313	330250610	2	80	1	4	4	4	4	4	4	4										3	0
2910211	290196116	2	51	3																	2	0
2153011	210111354	2	22	1																	5	0
1553011	150023909	1	2	5																		0
1410012	140005740	2	41	3								1	4	2	2	4	2	5	2	100.18652	2	0
2810011	280021374	2	27	1								1	2	1	1		1			257.32666	5	0
1520011	150029798	1	60	4	4	4	4	4	4	4	4										2	0
3322011	330061670	1	67	4	4	4	4	4	4	4	4	1	2	2	2	5	2	6	2	1178.1933	2	0
2320013	230056543	1	34	1								9									1	0
3510313	350390774	2	61	3	4	4	4	4	4	4	4	1	2	1	1		2	8	1	294.83724	2	0
2210012	220014560	1	40	1								1	3	1	2	2	1		1	392.21019	6	0
4321020	430024190	1	47	2								1	2	1	1		2	2	2	730.75902	7	0
1710010	170025077	1	0	5																		0
2652021	260001960	1	31	1								1	2	1	2	2	2	2	2	2052.1021	2	0
2753011	270048680	1	23	2																	6	0
3251011	320044790	1	21	1								1	2	1	1		1			3459.6313	5	0
2453011	240022720	1	62	4	4	4	4	3	3	4	3	1	3	1	2	16	2	16	1	307.96663	2	0
2951023	290070288	2	30	4								1	4	1	1		1			738.63673	2	0
1352021	130048910	1	8	2																	1	0
1650010	160006641	1	14	5																	2	0
2810011	280009817	1	29	4								1	3	1	1		1			182.84616	2	0
4210011	420109564	2	23	1								1	2	1	1		1			238.14337	7	0
1410012	140007161	1	20	1								1	2	1	1		1			141.18967	6	0
1210010	120000944	1	0	5																		0
1610111	160006805	2	51	4																	7	0
4310213	430064924	2	52	3								1	2	1	1		2	2	2	622.92129	5	0
3140010	310224558	2	57	4								1	2	1	3		2	9	1	44.471982	1	0
2320011	230128370	1	7	1																	1	0
1710010	170007179	1	35	1								9									2	0
1250010	120002870	1	59	4								1	2	1	3		2	6	1	161.97401	2	0
2710111	270008999	2	42	2																	2	0
3555011	350324750	2	1	5																		0
5010012	500035015	2	37	2								1	2	1	2	2	2	2	2	220.56425	6	0
1410011	140000830	1	65	3	4	4	4	4	4	4	4										5	0
1552012	150036231	2	0	5																		0
2152022	210059394	2	12	3																	2	0
2153011	210023190	1	30	1								1	2	1	1		1			2019.8817	5	0
3510112	350530385	2	65	4	4	4	4	4	4	4	4	1	2	1	3		3		1	3092.6479	5	0
4310111	430074253	2	50	2								1	2	1	1		1			344.1012	5	0
2510011	250016503	2	63	2	4	4	4	4	4	4	4	1	2	1	2	4	2	5	1	146.28457	2	0
3510111	350594902	2	37	2								1	2	1	1		2	2	2	1479.8784	3	0
2310111	230064137	1	37	1																	5	0
5053012	500054546	1	52	3								1	3	1	2	12	3		1	472.79025	5	0
4110111	410141164	2	12	1																	2	0
2610011	260091513	2	18	1								1	1	1	1		2	1	2	2620.4067	2	0
1110011	110007735	2	32	1								1	1	1	2	1	2	2	1	698.91241	7	0
2320013	230075918	2	41	2																	1	0
4230010	420008481	1	56	2								1	3	3	2	2	2	2	2	1274.3094	2	0
3310111	330017252	1	64	1	4	4	4	4	4	4	4	1	1	1	1		2	2	1	1096.6056	7	0
3156021	310233806	2	57	4								1	2	1	2	16	2	16	1	3750.8217	2	0
1710010	170019827	1	45	4								1	2	2	3		3		1	126.75406	1	0
1410012	140008008	2	4	1																		0
3353011	330099687	2	59	4								1	2	1	2	1	1		1	1056.058	5	0
1110011	110015970	1	52	3								1	2	1	2	8	2	8	2	185.08094	1	0
3220012	320050782	2	41	1								1	4	1	2	2	2	2	2	894.20834	2	0
2753022	270041097	1	14	4																	2	0
4155011	410140001	1	52	2																	2	0
3153021	310265714	1	38	1								1	2	1	2	2	2	1	2	3740.6559	1	0
3220011	320063550	1	56	3								1	3	1	2	6	2	5	2	683.26206	5	0
2310112	230052297	2	56	2								1	2	1	1		2	2	1	581.22464	4	0
3120012	310010955	2	52	1								1	3	1	2	1	2	3	1	1247.3377	5	0
2352011	230078019	1	51	4																	1	0
3110113	310107595	2	22	1								1	2	1	1		1			604.17049	4	0
2653011	260047007	2	33	1								1	2	1	2	1	2	1	2	9784.5238	5	0
1110011	110001520	1	47	4								2									2	0
1710010	170025077	2	11	3																	2	0
1751020	170010651	2	25	1								1	3	1	1		1			367.63483	7	0
4152012	410061326	2	23	4																	5	0
5310211	530026706	2	0	5																		0
4253021	420060958	1	11	1																	2	0
2510012	250002979	2	32	4																	1	0
3323011	330142377	1	1	5																		0
1310112	130074310	2	78	1	4	1	4	3	3	3	3										4	0
2153011	210111887	1	41	1																	1	0
2920013	290025030	1	37	1																	3	0
2952012	290049638	2	17	4								1	3	1	1		1			8928.2118	3	0
3156021	310233806	2	22	1																	5	0
1610111	160007096	2	65	1	4	4	4	4	4	4	4										7	0
3510212	350539455	1	17	4								1	2	1	1		1			4473.9524	5	0
2652012	260102275	2	89	1	4	4	4	4	4	4	4	1	3	1	2	5	2	6	1	1400.1243	1	0
3310312	330129595	1	65	1	4	4	4	4	4	4	4										1	0
2310111	230035669	1	42	4								9									3	0
3323013	330090591	2	42	1								1	2	1	2	2	2	3	2	746.36843	4	0
2820010	280035469	1	33	1																	5	0
2753011	270048680	2	25	4								1	3	1	1		1			899.43437	5	0
1110012	110016209	2	52	4																	2	0
2920020	290167200	2	39	1								1	3	1	2	5	1		2	172.95271	5	0
1250020	120005338	1	47	3								1	2	1	2	2	2	3	2	76.693004	2	0
2152021	210001901	1	35	4								1	2	1	2	1	1		2	261.68297	2	0
2753022	270041097	1	55	2								1	2	1	2	1	2	3	2	275.3916	1	0
3310211	330103362	2	50	4																	4	0
1352022	130078631	1	24	2																	2	0
5110011	510026892	1	69	2	3	4	4	4	4	4	4										4	0
1710010	170025077	2	38	3								1	4	2	1		1			1530.8491	5	0
2452011	240013565	1	23	4								1	2	1	1		1			514.66846	2	0
2753022	270001449	2	31	1								1	2	1	1		1			648.34301	7	0
2151011	210114692	1	16	1																	4	0
5252021	520094608	1	34	4								1	3	3	2	4	2	4	2	1522.7614	2	0
1210010	120000513	1	63	5	3	3	3	3	2	3	3	1	4	3	2	16	2	16	1	85.064083	1	0
2552022	250036517	1	35	4								1	2	1	2	1	2	2	2	243.88115	2	0
1310111	130039790	1	14	1																	2	0
4351011	430170467	2	56	3								1	2	1	2	16	2	16	1	1746.5459	2	0
4252011	420042666	2	55	4								1	2	4	2	6	2	6	2	2536.4751	2	0
1410011	140000894	2	54	1																	3	0
2752020	270016081	2	74	5	4	4	4	4	4	4	4	1	2	1	3		3		1	294.00044	1	0
5252021	520010661	1	64	1	4	4	4	3	4	4	4										2	0
1510011	150078153	2	55	2																	4	0
2710112	270015527	1	6	1																	1	0
2651013	260101170	1	53	4								1	2	1	1		1			785.91105	1	0
4210012	420012567	2	50	1								1	2	1	2	2	2	3	2	556.12596	1	0
4210012	420078630	1	22	4								1	3	1	1		1			131.73455	5	0
2310212	230130130	1	55	3								1	3	1	2	4	2	4	2	1314.0517	5	0
2153011	210023190	1	20	1								1	2	1	1		1			904.33471	5	0
1752011	170019324	1	18	1								1	2	1	2	2	2	2	2	1296.4844	5	0
4355012	430063460	2	67	1	4	4	3	3	3	3	3										2	0
5310211	530013581	1	43	4																	5	0
2710112	270009765	2	12	4																	2	0
3310111	330204400	2	18	3																	5	0
1210010	120006422	1	58	3																	2	0
4252020	420018654	1	21	4								1	2	1	1		1			1007.9388	4	0
5052020	500053002	1	6	1																	1	0
2710112	270019469	2	8	5																	2	0
5153011	510051530	2	19	2								1	1	1	1		2	1	2	1087.9744	5	0
1210010	120003883	2	44	4								1	2	1	2	4	1		2	99.37345	1	0
1110011	110007735	2	36	1																	6	0
3310311	330039230	2	20	1																	6	0
2651021	260002572	1	7	1																	2	0
2410012	240009092	2	25	1								1	3	1	2	1	1		2	1940.5883	3	0
1410012	140008008	2	23	2																	6	0
4152020	410067909	1	40	1																	2	0
2920013	290025030	1	22	1																	3	0
4110211	410119200	2	9	1																	2	0
3322012	330057019	1	51	4								1	4	3	2	6	2	5	2	1277.331	1	0
3310311	330039230	2	49	2								1	3	1	2	1	2	2	2	1772.7968	5	0
3154011	310288685	2	60	4	4	4	4	4	4	4	4	1	3	1	3		3		1	5599.3431	2	0
2653012	260079184	2	13	1																	2	0
1250010	120006113	1	1	1																		0
5053012	500010913	1	52	4																	5	0
3510312	350618900	1	17	2																	4	0
1520012	150085908	1	1	5																		0
2210011	220043141	2	47	1																	5	0
2310111	230028822	1	7	4																	1	0
2753021	270027622	1	37	2																	2	0
3310211	330149942	2	59	2																	2	0
2610013	260110180	1	32	1								1	2	1	1		1			1069.6974	2	0
5310211	530013581	2	54	1								1	3	4	2	6	2	4	1	1248.2319	2	0
3251011	320003424	2	19	1								1	2	1	1		1			812.7514	5	0
3110111	310068797	1	45	1								1	2	1	2	1	2	1	2	552.53299	2	0
2320011	230039956	1	21	1								3									6	0
1110012	110008999	2	52	3								1	2	1	2	5	2	5	1	502.47075	5	0
4110112	410118886	2	58	4								1	2	2	3		3		1	346.97148	2	0
3120011	310018850	1	50	1								1	2	1	2	1	1		2	3102.0477	4	0
5210012	520064171	1	5	2																	1	0
3310211	330103362	2	50	1																	3	0
3110111	310165080	2	77	1	4	4	4	4	4	4	4	1	3	1	2	7	2	4	1	1668.3358	3	0
2354021	230014383	1	22	4								1	2	1	1		1			739.72513	3	0
2153012	210059747	1	32	1																	7	0
1151020	110021840	1	24	1								1	2	1	2	2	2	1	2	223.48965	6	0
1410012	140005740	2	37	3																	5	0
1410011	140001555	1	48	1								1	3	1	2	11	2	4	1	376.46139	2	0
1410012	140008307	1	44	4																	5	0
3120011	310018910	2	36	1																	5	0
4153012	410025164	1	18	1								1	2	1	1		1			3798.7441	3	0
4152012	410061326	2	47	4																	1	0
5120010	510012814	2	59	4																	7	0
2351012	230082094	1	27	3								1	3	1	1		1			758.29352	5	0
2652022	260012603	2	12	3																	2	0
4152020	410119740	1	10	1																	2	0
3322011	330115247	2	46	3								1	3	1	1		2	2	2	1291.2213	2	0
2310211	230002110	2	42	1																	4	0
3353011	330055908	1	55	2								1	2	1	2	4	1		1	2839.257	2	0
4210012	420061680	1	56	1																	5	0
1710010	170010918	1	44	1																	7	0
2653011	260093271	2	48	1								1	2	1	1		1			2444.9888	3	0
1310212	130014465	2	42	5								1	2	1	1		1			1289.5772	1	0
3531011	350457710	2	46	1								9									1	0
1610111	160004025	2	68	1	4	4	4	4	4	4	4										4	0
2320013	230019041	1	49	4								9									1	0
4152020	410149891	2	51	2																	3	0
2952012	290049638	2	51	1																	2	0
1552011	150083574	1	39	2								1	3	1	2	2	2	1	2	11970.401	5	0
3322011	330082098	2	59	4								1	1	3	2	1	2	2	2	1521.4624	1	0
2753012	270005918	2	41	1																	2	0
2753012	270033882	1	16	1																	4	0
4354011	430046961	2	52	2																	5	0
4253011	420059520	1	59	1								1	2	1	3		2	5	1	710.21664	2	0
2710112	270015527	1	4	1																		0
5310112	530016863	1	0	5																		0
2710111	270035818	1	52	1																	2	0
2910213	290118679	2	36	1								1	1	1	2	3	2	4	2	511.85962	1	0
1250010	120007729	1	45	1								1	3	1	1		2	2	2	223.62364	5	0
3531020	350535218	2	13	1																	2	0
4120020	410033732	1	41	3								1	2	1	2	2	2	2	2	355.23876	1	0
2553012	250045171	1	65	4	4	4	4	4	4	4	4										2	0
1710010	170015829	1	33	2								9									5	0
1210010	120014274	1	39	2								1	2	1	2	2	1		2	168.77416	1	0
1410011	140001924	2	31	2																	1	0
1551022	150047673	2	6	5																	1	0
5210011	520006572	2	56	4																	1	0
1110011	110007735	2	65	1	4	4	4	4	4	4	4										7	0
2910111	290160230	1	59	4																	4	0
1410011	140001924	1	8	1																	2	0
1250010	120006113	2	17	1								1	1	1	1		2	2	2	1728.0459	4	0
5310211	530024825	2	70	4	4	4	3	4	3	3	3	1	3	2	3		3		1	323.20171	2	0
1450020	140008633	1	18	4																	1	0
1410011	140006873	1	37	3																	5	0
5151011	510007140	1	58	2																	1	0
2920012	290192144	1	23	1								1	3	2	1		1			5529.3908	5	0
2951023	290070288	1	33	4																	2	0
5210011	520013483	2	21	5																	1	0
2753021	270031125	2	19	1																	4	0
2910111	290067716	2	29	4								1	3	2	2	3	2	3	2	772.08013	2	0
3251011	320003424	1	1	5																		0
2653021	260137603	1	28	2								1	2	1	1		2	2	2	275.76311	2	0
1710010	170015829	1	17	3																	4	0
3251011	320038213	1	65	1	4	4	4	4	4	4	4	1	2	1	2	2	1		2	2029.4275	2	0
1410011	140006873	1	2	5																		0
4153012	410025164	2	19	1																	5	0
2210013	220029502	1	61	4	4	4	4	4	4	4	4										1	0
1450010	140000546	2	18	2																	5	0
3321012	330156323	1	49	1																	1	0
2154021	210080714	2	46	1																	7	0
5310212	530033471	1	5	2																	1	0
2720010	270034804	2	52	1								1	2	2	2	8	1		2	422.36075	1	0
1450020	140003920	1	38	4																	5	0
2310111	230064137	2	69	1	4	4	4	4	4	4	4	9									5	0
3555011	350109066	2	56	4								1	4	4	3		2	4	1	22479.72	5	0
5052011	500006203	2	29	1																	5	0
3140020	310065549	1	18	1																	2	0
2310111	230028822	1	27	4																	1	0
1310212	130024040	2	27	1								1	1	1	1		1			763.95206	4	0
1110011	110007735	2	1	5																		0
2956021	290097843	1	50	2								1	2	1	3		3		1	2757.0353	1	0
4254012	420001786	1	42	4								1	3	1	2	1	3		2	1681.678	6	0
2520020	250028045	2	46	1																	5	0
2710111	270004350	1	35	5																	2	0
3153011	310060933	1	2	2																		0
5310211	530003338	2	25	1																	7	0
4210011	420051051	2	19	2								2									2	0
2610013	260035297	1	66	2	4	4	4	4	4	4	4	1	4	1	2	10	2	13	2	745.88069	2	0
3521011	350577423	1	37	2																	5	0
2154023	210053087	2	1	5																		0
1310211	130028671	1	10	1																	2	0
2153012	210022290	1	62	4	4	4	4	4	4	4	4	1	2	1	3		3		1	1846.6965	2	0
3322011	330069060	2	48	1																	3	0
1250020	120010144	1	24	1								1	2	1	1		2	1	2	99.05123	4	0
3322011	330133373	2	21	1																	5	0
1610111	160007238	1	4	1																		0
1450020	140000739	1	20	1																	3	0
2220010	220032262	1	45	4								1	4	3	2	4	2	2	1	172.88858	5	0
2710112	270012410	1	37	1								1	2	1	1		1			855.41244	3	0
2710111	270015212	1	19	1								1	2	1	1		1			485.59951	4	0
2752020	270013161	1	11	1																	2	0
1110012	110015230	1	30	3								1	1	1	1		1			140.26019	5	0
2753022	270031883	2	44	2								1	2	1	1		1			904.27004	7	0
1310112	130049996	2	60	1	4	4	4	4	4	3	4	1	3	1	2	2	2	4	1	334.84122	2	0
1250010	120006113	2	18	1																	4	0
1250010	120007442	1	41	1																	5	0
2310111	230127869	2	24	1																	1	0
1450020	140006164	1	21	3																	5	0
5051020	500038929	2	2	5																		0
1610111	160007096	1	65	1	4	4	4	4	4	4	4	1	2	1	2	1	2	1	1	150.99726	7	0
1210010	120003619	1	31	3																	5	0
2252012	220014833	2	50	1								1	3	2	2	3	2	5	2	959.09785	3	0
3310311	330120393	2	5	3																	1	0
2452011	240026653	1	23	4								1	2	1	1		1			608.93374	2	0
3352011	330256519	1	29	4																	2	0
2651022	260111890	1	28	2								1	2	1	1		1			1879.7928	5	0
1310112	130072251	2	44	2																	2	0
4210011	420051051	2	6	1																	1	0
2620012	260098821	2	20	3								1	3	1	1		1			848.66583	5	0
4110212	410180936	1	28	1																	2	0
1710010	170020365	2	55	4								1	3	1	2	3	2	5	1	373.32592	3	0
2653011	260047007	1	7	1																	1	0
4253021	420001433	2	2	3																		0
1310213	130012790	1	16	1								1	2	1	2	1	1		2	2101.7069	2	0
3310211	330103362	1	55	4																	4	0
1410012	140004093	2	55	4																	5	0
2810012	280007602	2	37	1								1	2	4	2	2	2	2	2	275.84442	7	0
3322013	330109300	1	18	5																	4	0
4120011	410131021	2	58	4																	2	0
2753011	270048680	1	43	2																	2	0
2154023	210053087	1	27	5																	2	0
1210020	120004370	2	56	4																	5	0
1510011	150035218	2	44	1								1	5	4	3		2	10	2	1449.5433	1	0
4210012	420079732	1	21	3																	3	0
2720010	270007664	2	28	1								1	3	1	2	4	2	3	2	385.11354	1	0
3155022	310109966	1	62	4	4	4	4	4	4	4	4	1	4	1	3		3		2	570.41307	5	0
4153011	410113883	2	22	3								1	3	1	1		1			1570.9942	6	0
3510111	350370440	2	23	1								1	2	1	1		2	2	2	4137.2972	3	0
1320020	130004570	1	36	3								1	2	1	1		1			267.10896	4	0
3220011	320014855	2	34	2								1	1	1	2	2	2	2	2	450.01941	7	0
2720010	270022409	1	56	3								1	3	1	2	6	2	2	1	235.30015	4	0
2410011	240021364	2	59	1																	5	0
3110112	310138735	2	36	1								1	4	1	2	2	1		2	1038.0761	3	0
1210010	120004307	2	21	2								1	2	1	1		1			288.59974	4	0
5220012	520028954	2	8	1																	2	0
3510112	350530385	1	39	2																	6	0
2952012	290049638	2	62	4	4	3	3	3	2	3	4	3									3	0
2320013	230075918	2	12	5																	2	0
4210011	420052636	2	20	4								1	1	1	1		1			425.91538	5	0
1410011	140001924	2	9	3																	2	0
2620012	260012418	2	51	4																	6	0
2452011	240003988	1	36	3								1	3	1	2	1	2	2	2	898.95177	5	0
2710113	270015407	1	18	4																	1	0
3310211	330101428	2	60	4	4	4	4	4	4	4	4	1	3	1	2	6	2	6	2	1030.3152	2	0
1710010	170013017	2	25	4								1	3	1	2	1	1		2	168.77559	5	0
1320010	130030949	1	12	3																	2	0
1210010	120005819	2	14	1																	2	0
1210010	120012654	1	20	4																	5	0
3152021	310168994	1	59	4								1	3	1	2	3	2	1	1	1866.7925	2	0
2620011	260074761	1	54	1								1	4	3	3		3		1	3382.2821	3	0
2710111	270002715	1	45	4																	1	0
1210010	120006422	1	8	5																	1	0
3251012	320043250	1	7	5																	2	0
2710111	270004350	1	16	5																	2	0
1710010	170007179	1	38	1																	2	0
2354021	230085305	1	12	2																	2	0
2620012	260072147	1	28	3								1	2	1	2	3	2	3	2	1619.1725	4	0
1752020	170026158	1	69	2	4	4	4	4	4	4	4										2	0
2253022	220054897	2	19	1								1	2	1	1		1			1173.2922	3	0
3510111	350370440	1	32	1																	5	0
4210011	420040770	1	58	2								1	2	1	2	2	2	2	2	321.18632	5	0
2753011	270013317	2	27	3								1	3	1	2	2	1		2	1176.8026	4	0
3322012	330037909	1	57	1								1	2	1	1		2	2	2	1180.2762	2	0
1310112	130050402	1	12	3																	2	0
1250010	120002053	1	12	1																	2	0
3252020	320016554	2	55	4																	2	0
2910213	290114393	2	68	2	4	4	4	4	4	4	4										4	0
1210010	120003619	2	30	4																	5	0
2752010	270028428	1	3	1																		0
2753022	270031883	1	31	4								1	3	1	1		1			2575.3422	2	0
2210011	220043141	1	19	2																	5	0
2510011	250010119	2	40	1								1	2	1	1		2	2	2	196.67776	7	0
1410012	140008307	1	48	4																	5	0
3310211	330103362	1	19	4								1	2	1	1		1			3723.3845	5	0
2652013	260087839	1	52	4								1	5	2	3		3		1	344.23868	5	0
5010011	500005761	2	74	1	4	4	4	4	4	4	4	1	2	1	2	10	2	2	1	400.02462	7	0
4310211	430097568	2	58	2								1	3	1	1		1			983.20778	5	0
4252011	420036561	1	20	4																	5	0
3252020	320076094	2	18	5																	4	0
2620012	260078265	2	25	2																	5	0
2552021	250033074	1	15	1																	4	0
1710010	170007179	2	32	1																	2	0
3522012	350522010	1	49	2								1	1	1	2	2	2	2	2	2803.2934	4	0
2753022	270031883	2	43	2																	2	0
3151022	310187092	2	43	2								1	3	1	2	5	2	3	1	2618.4761	3	0
1210010	120012654	1	1	5																		0
1250010	120010043	1	9	5																	2	0
2920013	290025030	1	66	4	4	4	4	4	4	4	4										2	0
4354022	430001463	1	37	2								1	3	1	2	2	2	3	2	1311.8834	5	0
2752010	270005603	2	33	2								1	2	1	2	4	2	5	2	411.77423	2	0
3310311	330052175	2	13	1																	2	0
1710010	170025077	1	16	3																	3	0
3220012	320060450	2	15	1																	3	0
5310113	530014253	1	77	2	4	4	4	4	4	4	4	1	2	1	2	3	2	3	2	442.55303	7	0
2310111	230028822	2	5	1																	1	0
3510111	350458094	2	4	5																		0
5310111	530034023	1	30	5								1	2	1	1		1			456.85316	7	0
5310212	530011167	2	37	1																	5	0
2920012	290192144	1	31	2																	3	0
3531020	350535218	1	21	1																	5	0
3510111	350286180	2	17	1																	5	0
1110011	110015970	1	50	3																	2	0
4210012	420061680	1	17	1								1	2	1	1		1			362.0273	3	0
2353021	230062425	1	48	4								1	3	3	2	5	2	2	1	563.43832	2	0
4120013	410011906	1	6	1																	1	0
3210011	320042802	1	19	2								1	2	1	1		1			330.0299	6	0
3510213	350423320	1	41	1								1	1	1	1		2	1	2	566.46813	6	0
1110011	110007735	1	26	1																	5	0
3323013	330090591	1	48	4																	4	0
2410012	240039210	2	48	1																	5	0
1450010	140000546	1	22	1								1	2	1	2	1	2	2	2	132.55411	5	0
2753012	270005918	1	21	1																	3	0
4155011	410146460	2	22	4																	5	0
2910211	290011893	2	56	1								1	2	1	2	5	2	3	1	1609.5344	2	0
3110212	310096750	1	36	2								1	2	1	2	2	2	2	1	735.23661	5	0
3322011	330022777	2	33	1																	5	0
3510312	350618900	2	16	2																	4	0
3321012	330305036	1	39	4																	2	0
3310313	330180103	2	6	5																	1	0
3210011	320041122	2	35	1								1	2	1	1		1			179.59274	7	0
3152011	310142186	1	16	1																	2	0
1710010	170024180	1	20	4																	1	0
5310211	530033722	1	20	2																	5	0
2710112	270014065	1	16	1																	4	0
4253021	420001433	2	30	1																	3	0
3322012	330266434	1	41	4								1	3	1	2	2	2	3	1	3030.6149	5	0
3310212	330145045	1	62	4	4	4	4	4	4	4	4	1	1	1	2	16	2	16	1	1416.0619	5	0
2910212	290219291	2	32	1								1	2	1	1		2	2	2	1474.4324	5	0
2310111	230105495	2	59	4																	2	0
1410012	140004093	2	64	3	4	4	4	4	4	4	4	1	2	1	3		3		1	155.9317	1	0
2710113	270004256	1	82	2	4	2	2	2	2	4	2										5	0
3510311	350465750	2	58	2								1	3	2	3		3		1	3221.8179	2	0
4254011	420029166	1	13	1																	2	0
5210011	520013483	2	58	5																	2	0
2353012	230079262	2	64	4	4	4	4	4	4	4	4	1	2	1	3		1		1	1399.3628	1	0
4120020	410132146	2	50	4								1	4	3	2	5	2	4	2	910.61302	2	0
2610011	260012738	2	60	4	4	4	4	4	4	4	4	1	2	1	2	1	2	1	2	570.22872	5	0
1610111	160007238	2	29	2																	5	0
5110011	510055141	2	31	1								1	2	1	1		1			333.16627	5	0
3521011	350683177	1	63	5	4	4	4	4	4	4	4	1	2	1	2	3	2	2	2	3121.605	2	0
5053012	500010913	2	49	1								1	3	1	2	5	2	2	1	1517.7581	2	0
2752020	270030741	2	43	1																	2	0
2452020	240046858	1	3	1																		0
1551011	150025414	1	5	5																	1	0
3153011	310060933	2	38	4																	4	0
1110011	110005705	1	24	3																	5	0
1510013	150011672	1	14	1																	2	0
3510312	350555470	1	47	2																	1	0
2710113	270050187	1	54	4								1	3	1	3		2	5	1	383.89573	1	0
3253012	320011644	2	18	1																	4	0
2710113	270050187	2	55	3																	2	0
2710112	270007181	2	64	4	4	4	4	3	4	3	3										4	0
2210011	220004073	2	17	4																	4	0
3251020	320019033	2	83	4	4	4	4	4	4	4	4										2	0
2653011	260053810	1	38	2																	1	0
3323011	330002062	1	51	1								1	2	1	1		1			1595.351	5	0
2153011	210023190	1	18	3																	3	0
2551010	250023136	1	50	3								1	4	3	3		2	10	2	444.27198	1	0
4110111	410120162	2	63	3	4	4	4	4	4	4	4	1	2	4	2	7	2	2	1	613.31469	5	0
5220011	520037037	1	63	4	4	4	4	4	4	4	4	1	2	1	3		3		1	2457.1651	2	0
1752011	170001382	1	39	4																	5	0
1552021	150008319	2	37	1																	2	0
3351020	330099781	1	40	4								1	2	1	2	2	2	3	2	454.36651	1	0
2710111	270004350	2	15	5								1	2	1	1		2	2	2	1136.4104	2	0
2653012	260079184	2	48	4																	7	0
2710112	270018467	1	25	2																	1	0
2310111	230105495	1	41	2								1	3	1	2	3	2	2	1	1922.7324	5	0
4210012	420061680	2	53	2																	5	0
1152013	110017035	1	39	3								1	3	1	1		1			888.35775	3	0
5151020	510014634	1	42	2								1	2	1	1		1			226.16791	4	0
2810011	280009817	1	18	4								1	1	2	1		1			635.04025	4	0
2920012	290114047	1	24	2																	5	0
2320013	230153903	2	51	4																	1	0
3322011	330154448	2	24	5								1	2	1	1		1			5210.3365	5	0
2153011	210111887	2	24	1																	7	0
1710010	170010918	1	6	1																	2	0
1310113	130048207	2	88	4	2	2	2	1	1	1	1										2	0
2710112	270015527	1	59	1								2									5	0
2310212	230111304	2	61	1	4	4	4	4	4	4	4	1	2	1	2	10	2	6	1	1718.4549	5	0
2310211	230126928	1	44	1																	5	0
2610013	260110180	2	29	1																	3	0
3510312	350555470	2	44	1																	1	0
3322012	330194981	1	58	4								1	3	1	3		2	10	1	1457.2038	2	0
1650010	160006641	2	58	2								1	2	1	3		3		1	179.34474	1	0
4152020	410149891	1	57	2								1	2	1	2	2	1		2	774.40016	5	0
1552012	150046193	1	31	4								1	3	1	2	1	1		2	1027.9546	2	0
1410011	140008399	2	43	1								1	4	1	2	2	2	1	1	410.39911	2	0
2910111	290160230	2	54	4																	3	0
1450020	140007662	1	27	1																	2	0
5053012	500015658	2	3	5																		0
4254020	420045975	2	37	4																	7	0
3151022	310187092	2	24	1																	5	0
3323012	330298996	2	50	4								1	3	2	2	2	2	2	1	1007.9995	5	0
2253022	220054897	2	16	2								1	2	1	2	1	1		2	479.95287	2	0
5310113	530008501	1	62	4	4	4	4	4	4	4	4	1	2	1	2	16	2	10	1	381.81557	1	0
3322011	330133373	1	0	5																		0
5052011	500006203	1	6	5																	1	0
2910111	290160230	2	4	4																		0
1510020	150085529	1	4	2																		0
2352012	230060129	2	28	1								1	2	1	1		2	2	2	685.88874	6	0
3352011	330256519	1	40	4																	2	0
3510212	350385428	2	32	1								1	1	1	1		1			3347.882	3	0
4254012	420093300	1	61	1	4	4	4	4	4	4	4										3	0
2352022	230109351	2	56	1								1	2	1	1		2	2	2	244.1654	5	0
1310212	130014465	1	7	5																	1	0
1110011	110010289	2	29	3								1	1	1	2	4	1		1	207.5236	5	0
1410012	140005740	1	15	2								1	2	1	1		1			459.39116	2	0
2452011	240014708	1	32	1								1	3	2	2	1	2	2	2	536.40154	5	0
5310212	530011167	2	20	1								1	2	1	1		1			1505.092	6	0
2753011	270048915	1	56	5								1	3	3	3		3		1	884.85769	1	0
2652013	260004150	1	50	2																	1	0
1410011	140001924	1	23	3								1	2	1	1		1			273.61502	1	0
1410011	140006873	1	6	5																	2	0
2151012	210083184	1	34	2								1	2	1	2	2	2	1	2	409.58382	2	0
1250010	120010043	2	27	1																	3	0
5252013	520037055	2	55	4								1	5	1	2	10	2	3	2	648.50601	2	0
2753021	270002938	2	55	2								1	3	1	2	5	2	7	1	1519.6285	2	0
2810011	280016457	1	25	1																	7	0
1520011	150037308	2	56	3																	2	0
3554023	350540080	1	71	2	4	4	4	4	4	4	4	1	2	1	1		1			1487.6587	7	0
1110011	110020616	1	61	4	3	4	4	4	4	4	4	2									2	0
5220012	520104783	2	51	4								1	2	1	2	16	2	7	1	1149.9954	4	0
5310212	530036877	2	58	2								1	2	1	3		1		1	876.1513	5	0
3321012	330305036	2	30	1																	1	0
4153022	410100103	1	46	1								1	3	3	2	4	2	3	2	811.74817	2	0
5310111	530021911	2	51	2								1	2	1	2	1	2	1	2	341.14037	7	0
2552021	250033074	2	38	1								1	2	1	2	2	1		2	1910.7944	5	0
5053012	500015658	1	27	1																	3	0
2310111	230064137	2	36	1																	5	0
2153011	210111354	1	17	4																	4	0
3210011	320005816	1	29	2								1	2	1	1		1			193.99911	5	0
2910211	290060070	2	22	4								1	4	1	1		1			2359.2248	5	0
2151021	210006588	1	57	3																	1	0
2620012	260085239	1	61	4	4	4	4	4	4	4	4	3									2	0
2110011	210019992	2	22	1																	5	0
3120013	310092912	2	22	1																	5	0
4354013	430195202	2	40	2																	5	0
2553012	250077525	2	31	1																	5	0
5310111	530013545	2	29	1								1	3	1	1		1			778.39909	5	0
2620013	260081237	2	32	4								1	3	1	2	2	2	2	2	415.86488	7	0
2420010	240039275	1	21	4																	5	0
2710112	270005058	1	37	1								1	1	1	2	1	1		2	255.76921	2	0
4110213	410132980	1	6	1																	1	0
3210012	320011509	2	79	4	4	4	4	4	4	4	4	1	3	1	3		3		1	66.222749	2	0
3510312	350555470	2	43	1								9									1	0
1210010	120007228	2	20	1								1	2	1	1		1			209.71991	5	0
2110011	210003789	2	63	1	4	4	4	4	4	4	4	1	3	1	2	11	2	12	2	332.14861	2	0
2110012	210069391	2	29	1																	7	0
2154011	210035128	1	16	3																	2	0
1410011	140003792	2	14	1																	2	0
5052011	500015140	2	53	4								1	3	1	3		2	3	1	312.87242	1	0
1410011	140003792	2	33	3								1	3	2	2	1	2	2	2	71.162809	2	0
2151011	210006541	2	10	1																	2	0
2510011	250069450	2	85	4	1	1	1	1	1	1	1	1	2	1	2	16	2	16	1	257.59421	5	0
1210010	120004259	2	24	1																	5	0
1152021	110006639	2	24	2																	4	0
1310113	130075147	1	19	1								1	2	1	1		1			564.28632	6	0
1751011	170003029	2	46	1								1	3	3	2	5	2	10	1	202.39509	5	0
1410011	140006873	2	21	3																	5	0
1210010	120004259	1	35	1								1	2	1	1		1			122.59324	5	0
2653011	260074686	2	3	1																		0
5310212	530011167	1	40	1																	5	0
2154021	210078860	2	4	1																		0
2652022	260012603	1	55	2								1	3	1	2	4	2	3	1	367.91108	4	0
3510212	350137210	2	63	3	4	4	2	4	4	4	2	1	5	1	3		2	8	1	1497.3804	4	0
3551022	350482862	2	63	4	4	4	3	3	3	3	3										1	0
1450020	140002110	2	17	1								1	2	1	1		1			57.171706	5	0
1450020	140005250	1	39	4								1	3	1	2	7	2	6	2	13.326531	2	0
2953012	290035563	1	32	2								1	3	1	2	2	2	1	1	1850.9093	3	0
2152022	210038860	1	57	1								1	2	2	2	5	2	5	2	777.86433	2	0
4152020	410119740	2	45	1								1	2	1	3		2	4	1	1002.9042	2	0
4220012	420102183	2	59	1																	4	0
3110213	310177219	1	41	2								1	2	1	2	1	2	2	2	252.96631	7	0
2152022	210059394	2	14	1																	2	0
1250010	120007729	2	20	1																	1	0
2920011	290115915	1	1	5																		0
2352011	230078019	2	61	2	4	2	2	2	2	4	3	1	2	1	3		2	6	1	861.34397	1	0
2653021	260021289	1	12	1																	2	0
3322012	330266434	2	35	1																	5	0
5310211	530024825	1	8	5																	2	0
2753012	270005918	1	18	1								1	3	1	1		1			2021.9193	2	0
3322012	330021383	1	56	1								1	3	4	2	3	2	3	2	1332.1435	4	0
2920012	290193019	1	57	4																	2	0
1752011	170019731	2	1	5																		0
5110012	510039571	2	74	1	3	3	4	3	4	3	4	1	3	1	3		3		1	262.32174	2	0
2651022	260095494	1	56	3																	2	0
3210011	320055637	1	52	1								1	2	2	2	4	2	4	2	97.639443	1	0
1250020	120009491	1	55	2								1	3	3	2	8	2	7	2	50.594304	1	0
2753021	270002938	1	20	2																	5	0
4154022	410127065	1	4	1																		0
2720010	270021038	2	14	4																	2	0
3310313	330215667	2	41	4								1	2	1	1		1			2768.9108	7	0
2753011	270048680	1	56	2																	2	0
1610111	160004025	1	48	2																	5	0
2710111	270021515	1	23	5								9									1	0
3110113	310107595	2	41	1																	3	0
2120020	210050364	2	53	2																	5	0
3531011	350457710	2	18	1																	1	0
3521011	350577423	2	60	2	4	4	4	4	4	4	4										5	0
3321011	330323183	2	27	2																	6	0
1250020	120006831	2	54	4								1	3	2	3		3		1	77.763818	2	0
1450020	140007662	2	59	1								1	3	1	2	4	2	4	2	70.557225	2	0
2110011	210093651	1	18	4																	2	0
2320011	230127340	1	53	1								9									1	0
2152021	210046413	1	57	4								1	2	1	2	12	2	5	1	175.30932	1	0
2651022	260095494	1	4	4																		0
1510011	150032202	1	2	2																		0
2152022	210059394	2	34	2																	5	0
2752020	270013161	1	50	1																	2	0
3510312	350107193	2	0	5																		0
2710112	270019469	2	33	1																	2	0
2910211	290214700	1	38	4																	5	0
1410011	140000894	2	23	2								1	2	1	1		1			263.50362	5	0
1510012	150028139	2	25	1																	7	0
3154012	310259949	1	41	3																	2	0
2752020	270030741	2	3	1																		0
1510013	150045446	2	51	4																	5	0
4120011	410141092	1	52	4								1	2	1	3		2	4	1	700.28965	2	0
5253011	520099627	1	25	1																	1	0
3531020	350535218	2	45	1																	2	0
3310211	330158900	2	32	4								1	2	1	1		1			1983.8647	5	0
1520012	150032736	1	39	1								1	3	1	1		1			367.72575	2	0
1510020	150085529	2	36	2								1	2	1	2	2	2	2	2	591.95175	7	0
2653021	260021289	1	17	1																	5	0
3322013	330109300	2	38	4																	1	0
1110011	110003808	1	10	1																	2	0
4254012	420093300	2	60	1	4	4	4	4	4	4	4	1	3	1	1		2	4	2	714.4915	7	0
1210010	120006187	1	35	3								1	3	1	2	2	2	3	2	188.7367	1	0
3323013	330090591	1	58	4								1	4	2	3		2	4	2	349.71686	5	0
2710113	270050187	2	17	1																	4	0
4351021	430137596	1	55	4								1	2	1	3		3		1	1235.8458	2	0
2610011	260084948	1	36	3								1	2	1	1		2	2	2	1088.2573	2	0
3510312	350563693	1	24	2								1	1	2	2	3	1		1	6984.4693	5	0
1210020	120004608	2	53	4								1	1	1	2	1	1		1	397.93266	2	0
1752011	170001382	2	32	4								1	1	1	1		1			725.45342	5	0
5310211	530026706	1	50	4																	2	0
1520011	150029798	2	52	4																	1	0
1210010	120002860	1	40	4								1	3	1	2	2	2	1	2	125.30316	5	0
1210020	120004370	1	63	4	4	4	4	4	4	4	4	1	2	1	3		3		1	293.25544	2	0
1210010	120006131	2	19	1																	6	0
2151011	210020867	2	64	4	4	4	4	4	4	4	4	1	4	3	2	5	2	5	1	607.42641	5	0
2951023	290070288	2	11	4																	2	0
2320011	230041004	1	46	4																	2	0
1250020	120007264	2	43	4								1	3	2	3		2	11	1	113.34879	3	0
2110011	210092157	2	10	1																	2	0
3322011	330154448	2	21	5																	5	0
2310212	230130130	1	15	3																	3	0
3153011	310060933	1	14	3																	2	0
4352011	430187153	2	11	1																	2	0
1320010	130030949	1	50	3								1	3	1	2	3	2	4	2	122.1074	5	0
4253021	420001433	2	10	3																	2	0
3251020	320052136	1	14	2																	2	0
3354020	330016001	1	60	3	4	4	4	4	4	4	4	1	3	1	2	1	2	3	2	1432.6314	3	0
1110012	110016209	1	64	4	4	4	4	4	4	4	4	3									2	0
4254011	420044569	2	63	1	4	4	4	4	4	4	4	1	1	1	3		3		1	141.68923	5	0
2310211	230015590	2	8	1																	2	0
2610011	260034151	2	36	4								1	2	1	1		2	1	2	1265.6661	3	0
2153011	210111354	1	61	2	4	4	4	4	4	4	4										5	0
5210011	520006572	1	48	1																	1	0
3310211	330004860	1	46	4																	2	0
2153012	210022290	2	57	4																	3	0
2151022	210078888	1	59	3								1	4	2	2	4	2	6	1	230.23347	1	0
1710010	170024332	2	18	3																	5	0
4155011	410055221	1	57	4								1	4	1	2	14	3		1	1714.4978	3	0
4120012	410123374	1	37	4								1	4	1	2	1	2	2	2	385.59459	4	0
2310211	230003710	2	38	2																	5	0
4210012	420079732	1	26	1																	5	0
2320011	230128370	2	53	5								9									1	0
1520011	150064053	2	41	4																	2	0
1210010	120014274	2	40	1																	7	0
5110011	510039820	1	72	2	4	4	4	4	4	4	4	1	2	1	2	6	2	9	1	354.15016	3	0
3322011	330226917	2	1	5																		0
2653023	260071438	2	55	1																	5	0
3510111	350109504	2	19	1								1	2	1	1		1			3428.6676	4	0
4152013	410011474	1	11	1																	2	0
4120013	410011906	1	2	5																		0
2920020	290270204	1	36	2																	2	0
4353013	430110600	2	19	1								1	2	1	1		1			2385.5149	6	0
2710111	270019147	2	46	1																	2	0
4253021	420060958	2	50	1								1	1	1	1		1			421.57403	2	0
3510220	350249848	1	40	2																	2	0
3130011	310152866	2	46	4								1	2	1	2	2	1		2	2445.8616	5	0
2620011	260074761	2	50	2																	3	0
1610112	160007292	1	81	5	4	4	4	4	4	4	4	1	4	1	3		3		2	340.92446	1	0
2154021	210078860	1	57	4																	3	0
2753011	270013317	1	31	3																	5	0
1250020	120005338	1	16	1																	3	0
2154022	210113620	1	19	4								1	3	3	1		2	2	2	1397.6023	4	0
2152022	210049703	2	46	3								1	4	1	2	2	2	2	2	316.29917	2	0
3154012	310259949	1	21	3								1	2	1	1		1			8680.1074	2	0
5310112	530009121	2	24	1																	7	0
2920013	290226974	2	37	1																	1	0
1510012	150073713	1	20	1								1	2	1	1		1			3419.8069	3	0
2910113	290133358	2	52	1								1	2	1	1		2	2	1	324.94965	5	0
4210011	420009597	1	43	1								1	2	1	2	5	1		1	280.64135	3	0
3251020	320052136	2	9	1																	2	0
4110111	410031252	1	53	1																	7	0
2553012	250077525	2	46	1																	7	0
2920013	290025030	2	8	1																	2	0
3220012	320009946	1	46	2								1	5	2	2	2	2	4	2	423.80204	6	0
4254011	420001696	1	42	1								1	2	1	1		1			870.5224	7	0
2954022	290026766	1	53	3								1	2	1	3		3		1	359.41737	2	0
3510311	350465750	1	52	1																	3	0
2154023	210030718	2	30	3																	1	0
2153011	210111354	1	0	5																		0
2610011	260122075	1	31	4								1	3	1	2	1	1		2	844.48047	4	0
1110011	110005705	2	18	3								1	1	1	1		1			176.07753	3	0
3151011	310202039	1	34	2								1	2	1	1		1			3970.2395	5	0
5120010	510012814	1	35	5								9									7	0
1510011	150010546	2	25	2								1	2	1	1		1			1253.807	7	0
5210012	520049770	2	54	2								1	2	1	2	2	2	2	2	363.10182	2	0
1710010	170025077	1	11	3																	2	0
1551011	150025414	1	56	4								1	2	1	2	8	2	4	1	961.78396	2	0
5210011	520013483	1	57	2																	2	0
3110212	310245479	2	21	1								1	2	1	1		1			1956.8247	6	0
2852020	280010410	1	1	5																		0
2955022	290186328	2	47	4																	2	0
3310311	330167173	2	19	1																	4	0
5310211	530003338	2	19	1								1	1	1	1		1			926.98752	6	0
5220011	520037037	2	59	3																	2	0
1552012	150036231	2	18	3																	2	0
3140020	310065549	2	12	1																	2	0
2910211	290214700	2	50	4								1	2	1	2	3	2	2	2	831.26594	4	0
5153012	510015096	1	66	1	4	4	4	4	4	4	4	2									6	0
1110011	110000016	2	28	1								1	2	2	1		1			121.28463	6	0
1710010	170025309	1	17	3																	4	0
3153011	310311899	1	63	1	4	4	4	4	4	4	4	1	2	2	3		3		1	2652.8853	2	0
5310111	530013545	1	9	1																	2	0
2253022	220033020	1	46	4								1	2	1	1		1			146.84506	2	0
1410011	140007340	2	43	4																	2	0
2852020	280010410	1	28	2																	2	0
2920020	290156671	1	37	1								1	2	1	1		1			255.57071	5	0
2320012	230098763	1	51	4								1	5	4	2	12	2	4	2	278.26002	1	0
1510013	150011672	1	52	3								1	3	3	2	1	2	1	2	251.39536	5	0
2620012	260050532	2	19	4								1	2	1	1		1			4395.5942	6	0
2352021	230010021	2	44	4																	2	0
2452020	240029924	1	48	4																	2	0
3510312	350618900	2	66	2	4	4	4	4	4	4	4	1	1	1	2	2	2	2	2	4463.0373	5	0
3152011	310331866	2	23	4								1	2	1	1		1			4708.1148	4	0
4110111	410104364	2	59	1																	7	0
2653012	260005221	2	10	1																	2	0
3322012	330057019	1	31	4								1	3	1	1		1			1382.2488	5	0
3322012	330266434	2	0	5																		0
2710111	270004350	2	55	5																	1	0
2610011	260105595	1	18	1																	3	0
1410011	140007340	1	48	4																	2	0
3510312	350555470	1	45	1																	1	0
1250010	120010043	1	49	4								1	2	1	3		3		1	201.64346	2	0
3220012	320050782	1	22	4																	2	0
1510011	150078153	2	13	1																	2	0
3220011	320023237	1	58	2																	7	0
1110011	110007735	2	23	1								9									5	0
2152021	210061095	1	46	1																	2	0
1410011	140006873	1	50	3								1	2	1	1		1			358.56479	5	0
2710112	270018467	1	51	2																	1	0
2752020	270005797	1	18	1								1	2	1	1		2	1	2	500.74905	5	0
3510312	350555470	2	4	1																		0
5310112	530038751	2	22	1								1	1	1	1		1			401.29601	5	0
3510111	350286180	1	30	1								1	1	1	1		1			1918.9195	7	0
2753011	270023894	1	31	1								1	2	1	1		2	1	2	499.91113	5	0
1520012	150085908	2	33	2								1	2	1	1		1			261.86249	2	0
2710111	270016672	2	57	3								1	4	1	2	3	2	5	2	211.11509	4	0
1551021	150080620	1	6	5																	2	0
1210010	120012654	1	17	4																	5	0
1450020	140006164	2	19	1								1	4	2	1		1			32.431322	5	0
3352013	330315560	2	56	1																	7	0
2952012	290049638	2	20	3																	5	0
1510011	150115753	2	60	1	4	4	1	3	1	1	1	1	2	1	3		2	4	1	451.58523	7	0
1552011	150107543	1	55	4								1	1	1	1		1			754.70989	1	0
1410020	140004123	2	18	1								1	3	1	1		2	4	2	82.652365	4	0
3531012	350587529	1	41	4								1	2	1	1		1			2582.184	7	0
5210011	520042702	1	24	1								1	2	1	1		1			2816.6055	5	0
2651013	260101170	1	54	4																	2	0
2753022	270001449	1	44	1																	5	0
2710112	270009765	2	51	4								1	3	1	2	5	1		1	610.46459	4	0
4355013	430033851	2	67	1	4	4	4	4	4	4	4										2	0
1210020	120000935	1	39	1								1	2	1	2	2	2	3	1	252.74402	3	0
2652022	260112290	2	21	1								1	4	1	2	4	2	2	2	600.39386	5	0
1450020	140005250	1	61	4	4	4	4	4	4	4	4	1	3	1	2	6	2	6	2	11.256312	2	0
1210020	120007961	1	53	1								1	4	1	2	7	3		1	173.59425	2	0
4254020	420045975	1	37	1								1	2	1	1		2	1	2	1695.612	5	0
2610011	260122075	2	33	4																	7	0
2753022	270001449	1	2	5																		0
2152021	210020930	2	22	4								1	2	1	3		1		1	849.15563	4	0
1751020	170005997	2	46	1																	5	0
1752011	170019324	1	36	4																	5	0
1410012	140001780	2	23	2								1	4	1	2	2	2	4	2	108.32154	5	0
5210011	520040499	1	15	4																	2	0
1710010	170024180	2	40	4								3									1	0
1510011	150015591	2	60	1	4	4	4	4	4	4	4	1	4	4	2	6	2	5	2	379.70015	2	0
5310212	530020176	2	43	1																	4	0
1650010	160000193	2	1	5																		0
3322013	330109300	1	12	5																	2	0
3110111	310068797	1	33	2								1	2	1	1		2	1	2	700.22192	5	0
3553011	350306995	2	20	2								1	2	1	1		1			12752.617	5	0
1710010	170009915	2	28	1								1	2	1	1		1			116.71792	6	0
3323012	330285981	1	14	2																	2	0
3310311	330052175	2	36	1								1	2	1	2	1	1		2	1395.0523	4	0
1610111	160004025	1	8	2																	2	0
2753022	270001386	2	48	2																	5	0
1310113	130075147	2	12	1																	2	0
5052011	500006203	1	32	4								1	1	1	1		1			1056.1487	6	0
5310212	530011167	2	6	1																	1	0
4254011	420019815	2	75	1	4	4	4	4	4	4	4										2	0
3310212	330333277	2	61	2	4	4	4	4	4	3	3										2	0
3531012	350024981	2	36	1								9									5	0
3310311	330167173	2	55	3								1	3	1	2	2	1		2	2713.2412	7	0
2753011	270024318	2	23	1								1	2	1	2	2	1		2	786.22688	5	0
4151010	410169850	2	27	1								1	1	1	1		1			2285.8802	6	0
5153020	510027350	2	26	1								1	4	2	2	1	2	1	2	551.16836	3	0
1751011	170007796	1	18	1								1	2	2	2	2	2	2	2	496.36638	5	0
3555011	350324750	1	40	1								1	2	1	2	2	2	3	2	5287.1237	5	0
1410011	140001924	1	8	1																	2	0
2510011	250009647	1	24	2																	4	0
1520011	150037308	1	64	4	4	4	4	4	4	4	4	1	3	1	2	16	1		1	1066.4053	2	0
4120013	410074512	1	56	2								1	2	2	1		2	2	2	207.65351	5	0
2810011	280021374	1	7	1																	1	0
2920012	290114047	2	41	2								1	3	1	2	2	2	2	2	1767.3661	5	0
2910213	290222982	2	56	2								1	3	4	2	4	2	4	2	347.72543	2	0
2710111	270027909	2	55	4																	2	0
3510220	350706575	2	14	4																	2	0
5310113	530020369	1	52	2																	1	0
1110011	110010289	1	11	1																	2	0
3251011	320053248	1	50	4								1	4	1	2	6	2	2	2	838.36142	1	0
2753012	270005918	1	11	1																	2	0
2320011	230128370	2	19	3																	5	0
2510013	250068178	1	22	3																	5	0
3323013	330222702	2	55	4																	2	0
1551021	150104740	2	23	1								1	1	1	1		1			4538.0664	6	0
2753022	270001449	1	10	1																	2	0
1710010	170015829	1	34	2																	5	0
1510011	150032202	2	25	2								1	2	1	2	1	1		2	1605.1435	2	0
1210010	120007694	1	23	1																	6	0
3310312	330262836	1	58	2								1	3	2	3		3		1	1927.2615	5	0
3510312	350609127	1	61	1	4	4	4	4	4	4	4	1	2	1	2	2	2	2	2	1047.2105	5	0
2154023	210030718	1	20	5																	2	0
4254012	420093300	1	32	1																	5	0
3130011	310152866	2	6	5																	1	0
4254011	420029166	2	41	3																	3	0
1210010	120003619	2	63	4	4	4	4	4	4	4	4	1	5	5	2	11	2	11	1	322.33664	5	0
3220012	320031667	2	20	4																	5	0
2310211	230126928	2	45	1								9									7	0
[truncated: 291,727 more rows]
